# Supplementary material for: Harnessing serum VOCs and machine learning for the early detection of MAFLD
Source: Front Endocrinol (Lausanne). 2025 Nov 18;16:1691853. doi: 10.3389/fendo.2025.1691853 (PMC12668926; doi:10.3389/fendo.2025.1691853)
Supplement: Supplementary file 3 [file Table1.xlsx]

## Sheet: sheet 1
Compound name	ethyl dihydrocinnamate-M	ethyl dihydrocinnamate-D	2,3-dihydrobenzofuran	Benzothiazole	Citral	2,4-Dimethylbenzaldehyde	phenyl propionaldehyde	(E)-2-nonenal	N-ethylpyrrolidone	1	2	11	4	5	4-Ketoisophorone-M	4-Ketoisophorone-D	benzene acetaldehyde-M	benzene acetaldehyde-D	Nonanal-M	Nonanal-D	13	3-Ethyl-2-hydroxy-2-cyclopenten-1-one	12	allyl methyl trisulfide	furaneol	3	(Z)-2-Penten1ol	Cyclohexane, butyl-	6-methyl-5-hepten-2-one	6	14	7	2-pentyl furan	Benzaldehyde-M	Benzaldehyde-D	8	(E)-2-hexenal-M	(E)-2-hexenal-D	2-Butoxyethanol	9	19	2-methylpropyl butanoate	( E)-2-octenal	1-octen-3-one-D	15	1-heptanol	p-xylene	isoamyl acetate	2,3-Butanediol
control group	0.122078	0.0170909	0.158701	0	0.0292987	0.0927791	0.114753	0.0158701	0.0622597	0.338155	0.300311	0.692181	0.087896	0	0.0146493	0	0.399194	0.504181	0.144052	0.0170909	0	0.00732467	0.0451688	0.0158701	0.098883	0	0	0.236831	0.0463896	0.0122078	0	0	0.0317402	0.390649	1.76647	0	0.0585973	0	0.0231948	0.0622597	0.00976622	0.0378441	0.00976622	0	0.032961	0.032961	0	0.0390649	0.39309
control group	0.158701	0.021974	0.257584	0.00488311	0.179454	0.119636	0.249039	0.0170909	0.0756882	0.343039	0.307636	0.733687	0.115974	0	0.021974	0	0.406519	0.578649	0.179454	0.0146493	0.0146493	0.0207532	0.0817921	0.021974	0.128182	0	0	0.288104	0.0512727	0.021974	0	0	0.0720259	0.37722	2.00085	0.00976622	0.087896	0.00854544	0.0305194	0.0695843	0.0195324	0.0695843	0.021974	0	0.0622597	0.0402857	0.0134286	0.0415064	0.430934
control group	0.159922	0.0244156	0.234389	0.00244156	0.189221	0.111091	0.269792	0.0170909	0.0671428	0.343039	0.28322	0.717817	0.115974	0	0.0207532	0	0.321064	0.17335	0.195324	0.0183117	0.00854544	0.0183117	0.0415064	0.0207532	0.118415	0	0	0.253922	0.0378441	0.00366233	0	0	0.0573765	0.421168	1.54795	0.00732467	0.0793505	0.00732467	0.0244156	0.0415064	0.0170909	0.0476103	0.0146493	0	0.0183117	0.0390649	0.00488311	0.0415064	0.318623
control group	0.177013	0.0292987	0.207532	0	0.205091	0.0854544	0.262467	0.0158701	0.0561558	0.341818	0.26613	0.695843	0.0805713	0	0.0170909	0	0.405298	0.350363	0.140389	0.00366233	0.00610389	0.0170909	0.0695843	0.0183117	0.0744674	0	0	0.213636	0.0415064	0.0134286	0	0	0.0402857	0.366233	1.92028	0	0.0708051	0	0.0244156	0.0634804	0.0195324	0.0537142	0.0158701	0	0.0708051	0.0390649	0.00366233	0.0341818	0.445584
control group	0.211195	0.0378441	0.196545	0.00122078	0.211195	0.0158701	0.212415	0.0146493	0.0598181	0.338155	0.273454	0.664103	0.107428	0	0.0231948	0	0.413844	0.401636	0.118415	0	0.0585973	0.00854544	0.076909	0.0170909	0.0158701	0	0.0134286	0.20387	0.0402857	0.0305194	0	0	0.0415064	0.404077	2.07166	0	0.0756882	0	0.0634804	0.0756882	0.0195324	0.0561558	0.0268571	0	0.0476103	0.043948	0.010987	0.0573765	0.413844
control group	0.229506	0.0476103	0.185558	0.00854544	0.212415	0.00488311	0.234389	0.0170909	0.0451688	0.333272	0.282	0.649454	0.124519	0	0.0317402	0	0.399194	0.559116	0.130623	0.00244156	0.117195	0.0146493	0.0744674	0.0183117	0.0183117	0	0	0.200208	0.0402857	0.021974	0	0	0.0463896	0.362571	2.02161	0	0.0744674	0	0.0512727	0.0683635	0.0195324	0.065922	0.0256363	0	0.076909	0.0463896	0.0146493	0.0708051	0.422389
control group	0.240493	0.0561558	0.183117	0.0170909	0.214857	0	0.306415	0.0170909	0.0402857	0.330831	0.26735	0.651895	0.222182	0	0.0341818	0	0.411402	0.483428	0.118415	0	0.0903375	0.0134286	0.0354025	0.0170909	0.0170909	0	0.0256363	0.196545	0.0378441	0.032961	0	0	0.0524934	0.334493	1.76647	0	0.076909	0	0.0720259	0.098883	0.0195324	0.0854544	0.032961	0	0.0915583	0.043948	0.0195324	0.0695843	0.428493
control group	0.244156	0.0524934	0.175792	0.0122078	0.206311	0	0.218519	0.0170909	0.0463896	0.332052	0.282	0.631142	0.108649	0	0.0280779	0	0.406519	0.523714	0.139169	0.00488311	0.167247	0.00854544	0.0231948	0.0158701	0.0158701	0	0	0.167247	0.0305194	0.0122078	0	0	0.108649	0.380883	1.86169	0.00122078	0.0647012	0	0.0732467	0.0976622	0.0183117	0.0476103	0.0244156	0	0.0390649	0.0488311	0.0158701	0.065922	0.249039
control group	0.250259	0.0585973	0.17335	0.0195324	0.205091	0	0.238052	0.0207532	0.0451688	0.327168	0.310078	0.603064	0.274675	0.00488311	0.0573765	0	0.394311	0.571324	0.145273	0.00488311	0.0793505	0.0195324	0.0708051	0.0183117	0.0146493	0	0.043948	0.17335	0.0415064	0.0378441	0	0	0.0622597	0.344259	1.87267	0	0.0793505	0	0.065922	0.114753	0.0195324	0.0854544	0.0305194	0	0.0720259	0.0451688	0.0183117	0.0500519	0.389428
control group	0.250259	0.0647012	0.169688	0.00366233	0.192883	0	0.250259	0.0158701	0.0463896	0.332052	0.289324	0.615272	0.12574	0	0.0280779	0	0.399194	0.302753	0.164805	0.0122078	0.114753	0.0122078	0.065922	0.0170909	0.0170909	0	0.00244156	0.184337	0.0378441	0.0134286	0	0	0.0366233	0.347922	1.71641	0	0.0622597	0	0.0561558	0.0610389	0.0183117	0.0671428	0.0231948	0	0.0744674	0.0512727	0.00610389	0.0476103	0.421168
control group	0.249039	0.0647012	0.166026	0.00244156	0.185558	0	0.253922	0.0170909	0.0305194	0.334493	0.302753	0.617713	0.102545	0	0.0244156	0	0.416285	0.384545	0.148935	0.00732467	0.123299	0.00244156	0.043948	0.0170909	0.0158701	0	0	0.166026	0.0244156	0.00732467	0	0	0.0292987	0.39187	1.85436	0	0.0598181	0	0.0647012	0.0537142	0.0183117	0.0427272	0.021974	0	0.0183117	0.0427272	0.00122078	0.0537142	0.209974
control group	0.253922	0.0585973	0.170909	0.00122078	0.192883	0	0.244156	0.0170909	0.0378441	0.333272	0.28322	0.609168	0.0781298	0	0.0378441	0	0.410181	0.338155	0.14161	0.00610389	0.0927791	0.0183117	0.032961	0.0170909	0.0146493	0	0.00366233	0.152597	0.0402857	0.043948	0	0	0.0647012	0.396753	1.42343	0.00244156	0.0610389	0	0.0964414	0.101325	0.0158701	0.0512727	0.0268571	0	0.021974	0.0524934	0.0122078	0.0927791	0.252701
control group	0.257584	0.065922	0.170909	0	0.189221	0	0.202649	0.0170909	0.0354025	0.335714	0.290545	0.589636	0.0708051	0	0.0256363	0	0.356467	0.201428	0.140389	0.00610389	0.0610389	0.00244156	0.0244156	0.0170909	0.0146493	0	0	0.14161	0.0341818	0.0158701	0	0	0.0292987	0.399194	1.4454	0	0.0585973	0	0.0622597	0.0524934	0.0183117	0.0402857	0.0207532	0	0.0170909	0.0488311	0.00366233	0.0756882	0.213636
control group	0.260026	0.0647012	0.166026	0.0183117	0.184337	0	0.23561	0.0231948	0.0500519	0.324727	0.271013	0.572545	0.230727	0	0.114753	0	0.405298	0.459012	0.12574	0.00122078	0.0512727	0.032961	0.0366233	0.0195324	0.0146493	0	0.065922	0.131844	0.0683635	0.142831	0.00976622	0	0.123299	0.346701	1.56626	0.0158701	0.0891168	0	0.0817921	0.174571	0.0183117	0.0732467	0.0256363	0.00122078	0.0427272	0.043948	0.0341818	0.065922	0.360129
control group	0.253922	0.065922	0.148935	0.0231948	0.158701	0	0.275896	0.0268571	0.0610389	0.322285	0.284441	0.609168	0.186779	0	0.167247	0.0170909	0.311298	0.142831	0.164805	0.0146493	0.140389	0.0378441	0.0305194	0.0207532	0.00366233	0	0.0683635	0.139169	0.0427272	0.28322	0.00976622	0.010987	0.100104	0.327168	1.79088	0.00610389	0.0927791	0	0.139169	0.129402	0.0195324	0.0573765	0.0280779	0	0.0292987	0.0427272	0.0317402	0.0891168	0.268571
control group	0.21974	0.0500519	0.146493	0.0158701	0.150156	0	0.23561	0.0207532	0.0512727	0.322285	0.264909	0.546908	0.180675	0	0.087896	0	0.31374	0.142831	0.142831	0.00488311	0.104987	0.0341818	0.100104	0.0207532	0.00976622	0.00122078	0.0793505	0.122078	0.0708051	0.10987	0.00244156	0	0.098883	0.349142	1.6273	0.0231948	0.0939999	0	0.126961	0.191662	0.0183117	0.0756882	0.032961	0	0.0341818	0.0378441	0.0280779	0.0756882	0.310078
control group	0.231948	0.0537142	0.128182	0.0195324	0.166026	0	0.177013	0.0280779	0.0415064	0.324727	0.262467	0.50174	0.207532	0	0.14161	0.0122078	0.25148	0.0854544	0.147714	0.00732467	0.0781298	0.0708051	0.0805713	0.0231948	0.0146493	0.0134286	0.139169	0.124519	0.0708051	0.212415	0.0207532	0.0134286	0.136727	0.349142	1.61997	0.021974	0.113532	0.00122078	0.0610389	0.202649	0.021974	0.0537142	0.021974	0.00610389	0.0354025	0.0366233	0.0427272	0.0622597	0.334493
control group	0.194104	0.0354025	0.0952207	0.0170909	0.119636	0	0.200208	0.0280779	0.0476103	0.323506	0.277116	0.510285	0.185558	0	0.130623	0.00244156	0.269792	0.101325	0.162363	0.0134286	0.179454	0.0537142	0.0292987	0.021974	0.0158701	0.0134286	0.112312	0.114753	0.0964414	0.177013	0.0256363	0.00976622	0.164805	0.372337	1.43808	0.0244156	0.103766	0	0.128182	0.200208	0.0207532	0.098883	0.0317402	0.00366233	0.0268571	0.043948	0.0390649	0.087896	0.234389
control group	0.17335	0.0317402	0.120857	0	0.0939999	0	0.189221	0	0.0451688	0.317402	0.318623	0.601843	0.0964414	0	0	0	0.362571	0.246597	0.15626	0.0231948	0.0512727	0	0.0708051	0	0	0	0	0.233169	0.00244156	0.00122078	0	0	0.0732467	0.363792	1.73106	0	0.0500519	0	0.0793505	0.0695843	0	0.0647012	0.0170909	0	0.0134286	0.0268571	0	0.054935	0.344259
control group	0.17335	0.0341818	0.135506	0	0.117195	0	0.227065	0.00488311	0.0427272	0.343039	0.316181	0.637246	0.112312	0	0.00610389	0	0.411402	0.34548	0.146493	0.0146493	0.104987	0	0.054935	0	0.0122078	0	0	0.207532	0.0354025	0	0	0	0.054935	0.365013	1.77989	0	0.0647012	0	0.180675	0.0903375	0.0158701	0.0720259	0.0317402	0	0.0146493	0.0378441	0	0.0952207	0.291766
control group	0.188	0.0402857	0.122078	0	0.113532	0	0.213636	0.00244156	0.0634804	0.341818	0.322285	0.589636	0.0708051	0	0.0158701	0	0.415064	0.496856	0.161143	0.021974	0.0732467	0	0.0634804	0	0.00366233	0	0	0.164805	0.0390649	0	0	0	0.0378441	0.355246	1.92272	0	0.0598181	0	0.170909	0.112312	0.00854544	0.0903375	0.0317402	0	0.0402857	0.043948	0	0.102545	0.369896
control group	0.181896	0.0354025	0.120857	0	0.112312	0	0.146493	0.00244156	0.0427272	0.339376	0.335714	0.542025	0.103766	0	0.0256363	0	0.421168	0.371116	0.159922	0.0207532	0.0561558	0	0.0512727	0	0	0	0	0.179454	0.0317402	0.0122078	0	0	0.0390649	0.378441	1.88732	0	0.0610389	0	0.0781298	0.076909	0.00488311	0.0622597	0.0195324	0	0.0170909	0.0427272	0	0.0524934	0.26735
control group	0.175792	0.032961	0.114753	0	0.119636	0	0.118415	0.0183117	0.0415064	0.340597	0.31374	0.500519	0.10987	0	0.0268571	0	0.401636	0.271013	0.139169	0.00976622	0.0451688	0	0.054935	0.00122078	0	0	0.00732467	0.150156	0.0402857	0.0292987	0	0	0.043948	0.36135	1.8568	0	0.0622597	0	0.0695843	0.0976622	0.00732467	0.0634804	0.0195324	0	0.0427272	0.0402857	0	0.043948	0.388207
control group	0.190441	0.0366233	0.114753	0	0.124519	0	0.144052	0.0158701	0.0598181	0.340597	0.333272	0.500519	0.0830129	0	0.0244156	0	0.362571	0.195324	0.200208	0.0402857	0.112312	0	0.0976622	0.00610389	0.00244156	0	0	0.133065	0.0402857	0	0	0	0.0402857	0.369896	1.75792	0	0.0524934	0	0.184337	0.115974	0.00610389	0.0756882	0.032961	0	0.0207532	0.0390649	0	0.0964414	0.303974
control group	0.189221	0.0378441	0.0952207	0	0.107428	0	0.155039	0.00610389	0.0695843	0.343039	0.303974	0.504181	0.076909	0	0.0146493	0	0.253922	0.0756882	0.17335	0.0292987	0.0634804	0	0.065922	0.00244156	0	0	0	0.139169	0.0280779	0.00122078	0	0	0.0268571	0.466337	1.12189	0	0.0512727	0	0.162363	0.0854544	0.00244156	0.0915583	0.0305194	0	0.0146493	0.0390649	0	0.0976622	0.322285
control group	0.195324	0.0415064	0.103766	0	0.117195	0	0.144052	0.00366233	0.043948	0.340597	0.308857	0.50174	0.0488311	0	0.0244156	0	0.280779	0.0976622	0.164805	0.0231948	0.0537142	0	0.106208	0.00732467	0	0	0.00122078	0.142831	0.0317402	0.0231948	0	0	0.0561558	0.360129	1.77379	0.00122078	0.0573765	0	0.107428	0.131844	0.00488311	0.0524934	0.021974	0	0.0341818	0.0378441	0	0.0805713	0.332052
control group	0.198987	0.0463896	0.108649	0.0195324	0.102545	0	0.142831	0.0354025	0.0463896	0.335714	0.338155	0.437038	0.217298	0	0.17213	0.0183117	0.365013	0.211195	0.212415	0.0500519	0.137948	0.0732467	0.0451688	0.0183117	0	0.00122078	0.0866752	0.100104	0.0756882	0.257584	0	0.00122078	0.122078	0.350363	1.50888	0.00244156	0.0891168	0	0.159922	0.14161	0.0146493	0.0415064	0.021974	0.00244156	0.00610389	0.0427272	0.00976622	0.100104	0.0952207
control group	0.194104	0.043948	0.100104	0.0341818	0.0964414	0	0.159922	0.0427272	0.043948	0.333272	0.323506	0.43948	0.352805	0.00976622	0.194104	0.0268571	0.397973	0.290545	0.209974	0.0524934	0.129402	0.0866752	0.0488311	0.0207532	0	0.0244156	0.183117	0.102545	0.10987	0.257584	0.010987	0.00976622	0.161143	0.382103	1.27937	0.0207532	0.119636	0.00244156	0.130623	0.202649	0.0207532	0.0561558	0.0231948	0.0122078	0.0134286	0.0512727	0.0256363	0.0842337	0.185558
control group	0.195324	0.043948	0.100104	0.0476103	0.100104	0	0.242935	0.0671428	0.0476103	0.32961	0.318623	0.460233	0.415064	0.0317402	0.29787	0.0964414	0.39309	0.374779	0.202649	0.0488311	0.108649	0.0695843	0.0793505	0.0195324	0	0	0	0.0915583	0.181896	0.411402	0.0280779	0.0341818	0.139169	0.253922	1.66392	0.0378441	0.0671428	0.0378441	0.135506	0.208753	0.0366233	0.0512727	0.0280779	0.0390649	0.0305194	0.0402857	0.0256363	0.0354025	0.043948
control group	0.189221	0.043948	0.0976622	0.065922	0.0939999	0	0.120857	0.0647012	0.0634804	0.327168	0.318623	0.396753	0.47122	0.0476103	0.264909	0.0744674	0.402857	0.335714	0.218519	0.0585973	0.117195	0.0708051	0.0964414	0.0256363	0	0.021974	0.206311	0.0976622	0.134286	0.467558	0.0366233	0.0476103	0.139169	0.335714	1.49911	0.065922	0.133065	0.00854544	0.145273	0.305194	0.0244156	0.0598181	0.0305194	0.010987	0.0463896	0.0500519	0.043948	0.0744674	0.268571
control group	0.191662	0.043948	0.098883	0.0427272	0.0952207	0	0.107428	0.0524934	0.0573765	0.327168	0.302753	0.389428	0.39309	0.0231948	0.256363	0.0671428	0.40774	0.375999	0.191662	0.0415064	0.113532	0.0939999	0.0842337	0.0280779	0	0.0268571	0.233169	0.118415	0.118415	0.374779	0.0354025	0.0341818	0.161143	0.340597	1.45273	0.0683635	0.158701	0.0183117	0.123299	0.308857	0.0268571	0.0610389	0.0305194	0.0195324	0.0488311	0.0476103	0.0427272	0.0830129	0.31374
control group	0.195324	0.0451688	0.098883	0.043948	0.0927791	0	0.167247	0.0500519	0.054935	0.327168	0.294207	0.422389	0.400415	0.0256363	0.247818	0.0573765	0.39187	0.275896	0.174571	0.0305194	0.0732467	0.0939999	0.076909	0.0305194	0	0.032961	0.242935	0.120857	0.174571	0.36135	0.0476103	0.0341818	0.175792	0.325948	1.59922	0.0830129	0.163584	0.0183117	0.101325	0.330831	0.0305194	0.0561558	0.0292987	0.00610389	0.0158701	0.0427272	0.0366233	0.0695843	0.170909
control group	0.196545	0.0451688	0.103766	0.0256363	0.0976622	0	0.137948	0.0292987	0.0476103	0.32961	0.290545	0.444363	0.322285	0.00488311	0.196545	0.0317402	0.400415	0.280779	0.14161	0.0195324	0.0781298	0.0512727	0.0695843	0.0268571	0	0.0305194	0.241714	0.126961	0.185558	0.241714	0.00122078	0.00732467	0.14161	0.318623	1.71153	0.0427272	0.131844	0.00854544	0.0976622	0.271013	0.0231948	0.0537142	0.0280779	0	0.0305194	0.0390649	0.0158701	0.0683635	0.288104
control group	0.188	0.0415064	0.0976622	0.0817921	0.0903375	0	0.126961	0.0781298	0.0732467	0.324727	0.290545	0.389428	0.51761	0.0695843	0.350363	0.146493	0.317402	0.144052	0.195324	0.0451688	0.123299	0.087896	0.043948	0.0292987	0	0.0170909	0.222182	0.0842337	0.43948	0.51761	0.126961	0.0854544	0.161143	0.352805	1.20491	0.130623	0.150156	0.0207532	0.257584	0.362571	0.0390649	0.0683635	0.0451688	0.104987	0	0.0622597	0.054935	0.147714	0.147714
control group	0.192883	0.0451688	0.0964414	0.0671428	0.0915583	0	0.114753	0.0805713	0.065922	0.327168	0.288104	0.396753	0.48709	0.0537142	0.355246	0.158701	0.388207	0.300311	0.185558	0.0378441	0.100104	0.0805713	0.0842337	0.0231948	0	0.00976622	0.201428	0.0732467	0.45535	0.430934	0.065922	0.0488311	0.169688	0.356467	1.15608	0.0842337	0.134286	0.0134286	0.139169	0.327168	0.0305194	0.0634804	0.0292987	0.136727	0.0134286	0.0537142	0.054935	0.0927791	0.206311
control group	0.179454	0.0378441	0.0915583	0.0976622	0.0817921	0.00244156	0.111091	0.0915583	0.0805713	0.314961	0.252701	0.355246	0.557895	0.0964414	0.371116	0.192883	0.382103	0.477324	0.152597	0.0231948	0.0500519	0.119636	0.108649	0.0598181	0	0.0524934	0.399194	0.0634804	0.573765	0.384545	0.282	0.098883	0.170909	0.284441	1.82262	0.291766	0.255142	0.10987	0.123299	0.444363	0.0512727	0.0488311	0.0402857	0.0170909	0.0390649	0.0451688	0.0512727	0.0744674	0.234389
control group	0.178234	0.0390649	0.0903375	0.0793505	0.0842337	0	0.10987	0.0634804	0.0744674	0.324727	0.291766	0.39309	0.51761	0.0708051	0.264909	0.0695843	0.385766	0.531038	0.213636	0.054935	0.135506	0.0512727	0.123299	0.0378441	0	0.0317402	0.291766	0.128182	0.140389	0.505402	0.0622597	0.0634804	0.122078	0.317402	1.5626	0.118415	0.159922	0.0292987	0.282	0.341818	0.0463896	0.0866752	0.054935	0	0.0317402	0.065922	0.0317402	0.134286	0.139169
control group	0.180675	0.0390649	0.0903375	0.0781298	0.0830129	0	0.124519	0.0537142	0.076909	0.317402	0.255142	0.386987	0.51761	0.0708051	0.288104	0.087896	0.394311	0.482207	0.166026	0.0292987	0.0671428	0.0732467	0.0952207	0.0537142	0	0.0805713	0.400415	0.117195	0.374779	0.365013	0.169688	0.0695843	0.189221	0.380883	1.15852	0.228285	0.228285	0.0634804	0.137948	0.42361	0.0732467	0.0903375	0.0415064	0.0122078	0.0231948	0.0610389	0.0354025	0.0781298	0.183117
control group	0.183117	0.0415064	0.0915583	0.102545	0.0817921	0	0.113532	0.101325	0.0793505	0.321064	0.284441	0.374779	0.555454	0.0939999	0.386987	0.216078	0.390649	0.433376	0.230727	0.0720259	0.137948	0.0891168	0.0744674	0.0488311	0	0.0402857	0.330831	0.087896	0.512727	0.461454	0.195324	0.0939999	0.155039	0.36135	1.15486	0.155039	0.196545	0.0476103	0.225844	0.37722	0.0708051	0.0708051	0.0476103	0.065922	0.010987	0.0708051	0.0561558	0.113532	0.0647012
control group	0.194104	0.0451688	0.0927791	0.0598181	0.087896	0	0.0915583	0.0500519	0.0610389	0.327168	0.301532	0.404077	0.433376	0.0354025	0.275896	0.0744674	0.410181	0.411402	0.194104	0.0427272	0.103766	0.0585973	0.0708051	0.0366233	0	0.0378441	0.307636	0.0964414	0.367454	0.384545	0.0695843	0.043948	0.184337	0.324727	1.63096	0.0915583	0.158701	0.0183117	0.0622597	0.350363	0.0366233	0.0427272	0.0268571	0	0.0134286	0.0476103	0.0231948	0.0561558	0.0647012
control group	0.194104	0.0451688	0.0915583	0.0891168	0.0842337	0	0.0817921	0.076909	0.0708051	0.324727	0.292987	0.39187	0.54935	0.0903375	0.31374	0.107428	0.400415	0.443142	0.228285	0.065922	0.103766	0.0537142	0.0744674	0.0390649	0	0.0317402	0.333272	0.0891168	0.395532	0.515168	0.115974	0.0842337	0.14161	0.358909	1.37215	0.162363	0.180675	0.0317402	0.0927791	0.405298	0.0524934	0.0647012	0.0366233	0.00366233	0.0158701	0.0585973	0.0366233	0.0647012	0.0854544
control group	0.192883	0.0463896	0.0927791	0.0817921	0.0854544	0	0.102545	0.0622597	0.076909	0.325948	0.286883	0.406519	0.506623	0.065922	0.274675	0.0781298	0.384545	0.531038	0.206311	0.0524934	0.10987	0.043948	0.0585973	0.0402857	0	0.0292987	0.307636	0.0830129	0.480986	0.529817	0.107428	0.0744674	0.152597	0.323506	1.70298	0.120857	0.158701	0.021974	0.123299	0.368675	0.0341818	0.0842337	0.0366233	0	0.0256363	0.0488311	0.0170909	0.0732467	0.0866752
control group	0.178234	0.0415064	0.0817921	0.0805713	0.0781298	0	0.0915583	0.0634804	0.0708051	0.321064	0.258805	0.369896	0.532259	0.0805713	0.328389	0.123299	0.388207	0.277116	0.212415	0.054935	0.0854544	0.0781298	0.0585973	0.0524934	0	0.0512727	0.396753	0.0866752	0.290545	0.456571	0.174571	0.0891168	0.162363	0.415064	0.736129	0.170909	0.195324	0.0402857	0.0634804	0.40774	0.0915583	0.0622597	0.0292987	0.0317402	0.010987	0.0756882	0.032961	0.0732467	0.0952207
control group	0.17335	0.0366233	0.0830129	0.0842337	0.076909	0	0.0708051	0.0695843	0.0683635	0.328389	0.291766	0.355246	0.550571	0.0891168	0.311298	0.103766	0.400415	0.45535	0.216078	0.054935	0.098883	0.0708051	0.0915583	0.0317402	0	0.0378441	0.310078	0.0927791	0.202649	0.402857	0.0744674	0.0476103	0.178234	0.404077	0.896051	0.0903375	0.15748	0.0158701	0.0915583	0.339376	0.0500519	0.0671428	0.0317402	0.0585973	0.0134286	0.0610389	0.0366233	0.0622597	0.0939999
control group	0.167247	0.0341818	0.0830129	0.0793505	0.0744674	0	0.0634804	0.0671428	0.098883	0.322285	0.263688	0.34548	0.527376	0.0744674	0.323506	0.122078	0.378441	0.516389	0.175792	0.0341818	0.065922	0.0842337	0.0671428	0.0488311	0	0.043948	0.375999	0.0842337	0.369896	0.411402	0.146493	0.0732467	0.170909	0.302753	1.64683	0.211195	0.21974	0.0634804	0.122078	0.426051	0.0585973	0.0939999	0.043948	0.00854544	0.0183117	0.0537142	0.0292987	0.0805713	0.130623
control group	0.136727	0.0207532	0.0720259	0	0.0622597	0.0488311	0.0964414	0	0.0647012	0.311298	0.279558	0.512727	0.191662	0	0.00366233	0	0.390649	0.347922	0.257584	0.101325	0	0	0.0463896	0	0.0573765	0	0.00488311	0.146493	0.021974	0.00244156	0	0	0.0280779	0.34548	1.58091	0	0.0476103	0	0.0244156	0.0512727	0	0.0488311	0.00122078	0	0.043948	0.0244156	0	0.0158701	0.384545
control group	0.151376	0.0256363	0.0915583	0	0.0817921	0.0585973	0.17213	0.0122078	0.0671428	0.336935	0.29909	0.543246	0.0830129	0	0.0158701	0	0.358909	0.209974	0.295428	0.135506	0	0.0146493	0.0488311	0.0122078	0.0842337	0	0	0.134286	0.043948	0	0	0	0.0402857	0.352805	1.63584	0	0.0610389	0	0.0280779	0.0915583	0.010987	0.0524934	0.00854544	0	0.0402857	0.032961	0	0.0354025	0.336935
control group	0.163584	0.0292987	0.0842337	0	0.0817921	0.0488311	0.14161	0.0170909	0.113532	0.344259	0.305194	0.500519	0.0415064	0	0.0170909	0	0.39309	0.261246	0.300311	0.136727	0	0.00488311	0.0378441	0.00732467	0.0573765	0	0	0.123299	0.0415064	0	0	0	0.0366233	0.352805	1.74571	0	0.0585973	0	0.0280779	0.0732467	0.00976622	0.0476103	0.0122078	0	0.0524934	0.0354025	0	0.0146493	0.385766
control group	0.167247	0.0305194	0.0817921	0.00244156	0.076909	0.0390649	0.106208	0.00976622	0.0756882	0.340597	0.288104	0.456571	0.271013	0	0.0500519	0	0.427272	0.385766	0.258805	0.0891168	0	0	0.0427272	0	0.0390649	0	0.0170909	0.113532	0.0476103	0.0256363	0	0	0.0671428	0.360129	1.69688	0	0.0610389	0	0.0207532	0.137948	0.00244156	0.0573765	0.0134286	0	0.0354025	0.0341818	0	0.0146493	0.367454
control group	0.175792	0.032961	0.0805713	0	0.0756882	0.0683635	0.108649	0.0183117	0.076909	0.338155	0.312519	0.441922	0.15748	0	0.0634804	0	0.335714	0.161143	0.290545	0.135506	0	0.010987	0.0524934	0.010987	0.0732467	0	0.00488311	0.117195	0.0476103	0.0378441	0	0	0.0695843	0.383324	1.39779	0	0.0573765	0	0.0195324	0.0964414	0.010987	0.0524934	0.010987	0	0.0231948	0.0415064	0	0.0268571	0.229506
control group	0.159922	0.0280779	0.0732467	0.0195324	0.0708051	0.0390649	0.158701	0.0292987	0.0573765	0.339376	0.272233	0.43948	0.255142	0	0.15748	0.0158701	0.325948	0.14161	0.277116	0.10987	0	0.0683635	0.043948	0.0195324	0.0317402	0.0183117	0.17335	0.098883	0.0732467	0.201428	0	0	0.135506	0.373558	1.40267	0.0195324	0.101325	0.00122078	0.0183117	0.217298	0.0183117	0.0451688	0.0317402	0.00244156	0.0170909	0.0341818	0.0195324	0.0280779	0.268571
control group	0.169688	0.032961	0.0793505	0	0.0732467	0.0476103	0.128182	0.0195324	0.0463896	0.341818	0.274675	0.457792	0.129402	0	0.0695843	0	0.374779	0.207532	0.26613	0.100104	0	0.0305194	0.0537142	0.0146493	0.0573765	0	0.065922	0.104987	0.0354025	0.111091	0	0	0.076909	0.357688	1.70421	0.00244156	0.0622597	0	0.0231948	0.135506	0.0122078	0.0427272	0.010987	0	0.0244156	0.0354025	0	0.032961	0.277116
control group	0.169688	0.032961	0.0781298	0	0.0756882	0.0537142	0.0903375	0.0207532	0.0500519	0.344259	0.314961	0.434597	0.0647012	0	0.0488311	0	0.31374	0.126961	0.296649	0.140389	0	0.00610389	0.0683635	0.00610389	0.0524934	0	0.00976622	0.103766	0.0476103	0.0488311	0	0	0.0610389	0.36135	1.64561	0	0.0610389	0	0.0231948	0.118415	0.0158701	0.0354025	0.00976622	0	0.0280779	0.0366233	0	0.0415064	0.244156
control group	0.17335	0.032961	0.0793505	0.0256363	0.076909	0.0744674	0.128182	0.0317402	0.0598181	0.340597	0.286883	0.428493	0.310078	0	0.136727	0.00488311	0.379662	0.224623	0.284441	0.123299	0	0.0537142	0.0415064	0.0170909	0.065922	0.010987	0.15748	0.0854544	0.113532	0.229506	0	0	0.131844	0.34548	1.60776	0.0183117	0.0939999	0	0.0244156	0.212415	0.0158701	0.054935	0.0158701	0	0.0122078	0.0402857	0.0134286	0.0256363	0.222182
control group	0.17213	0.0341818	0.0756882	0.0292987	0.076909	0.0476103	0.146493	0.0341818	0.0585973	0.339376	0.28322	0.43948	0.310078	0.00366233	0.170909	0.0170909	0.39187	0.240493	0.263688	0.0964414	0	0.065922	0.0793505	0.0256363	0.032961	0.0292987	0.256363	0.10987	0.076909	0.278337	0.00488311	0.00976622	0.153818	0.333272	1.76036	0.043948	0.111091	0.00122078	0.0231948	0.280779	0.0195324	0.043948	0.0158701	0	0.0268571	0.0378441	0.0244156	0.0207532	0.300311
control group	0.175792	0.0341818	0.0781298	0.0830129	0.076909	0.0671428	0.169688	0.0634804	0.0695843	0.322285	0.239272	0.427272	0.56522	0.0939999	0.311298	0.100104	0.415064	0.365013	0.239272	0.0781298	0	0.130623	0.087896	0.0476103	0.0317402	0.0488311	0.428493	0.0964414	0.137948	0.469999	0.0927791	0.0634804	0.161143	0.332052	1.57969	0.184337	0.205091	0.043948	0.0170909	0.437038	0.0317402	0.0744674	0.0231948	0.0158701	0.0341818	0.0354025	0.0488311	0.0402857	0.333272
control group	0.17213	0.032961	0.076909	0.032961	0.0744674	0.0415064	0.112312	0.0378441	0.0756882	0.334493	0.275896	0.40774	0.371116	0.0170909	0.202649	0.032961	0.416285	0.363792	0.255142	0.0891168	0	0.0732467	0.087896	0.0280779	0.0305194	0.0183117	0.282	0.103766	0.0756882	0.340597	0.0134286	0.0170909	0.150156	0.322285	1.84582	0.0671428	0.130623	0.00854544	0.0207532	0.322285	0.0256363	0.0573765	0.0231948	0	0.0305194	0.0354025	0.0195324	0.0500519	0.290545
control group	0.170909	0.0341818	0.076909	0.0610389	0.0732467	0.0561558	0.0964414	0.0524934	0.0720259	0.321064	0.247818	0.358909	0.480986	0.0512727	0.303974	0.0964414	0.404077	0.454129	0.252701	0.087896	0	0.152597	0.0744674	0.0561558	0.0317402	0.0488311	0.435818	0.0952207	0.155039	0.366233	0.189221	0.0695843	0.198987	0.301532	1.82262	0.188	0.227065	0.0720259	0.0183117	0.428493	0.0415064	0.065922	0.0244156	0	0.0268571	0.0415064	0.054935	0.0207532	0.224623
control group	0.167247	0.032961	0.0756882	0.0378441	0.0720259	0.0427272	0.0952207	0.0427272	0.0671428	0.335714	0.268571	0.383324	0.411402	0.0268571	0.252701	0.0561558	0.397973	0.261246	0.240493	0.076909	0	0.0842337	0.0708051	0.032961	0.0305194	0.0256363	0.338155	0.0854544	0.174571	0.324727	0.0170909	0.0183117	0.166026	0.338155	1.86657	0.0671428	0.163584	0.0183117	0.021974	0.330831	0.0292987	0.0378441	0.0158701	0	0.0280779	0.0415064	0.0134286	0.0268571	0.282
control group	0.162363	0.0305194	0.065922	0.106208	0.0524934	0.0476103	0.0830129	0.0976622	0.0903375	0.312519	0.23561	0.303974	0.567662	0.114753	0.401636	0.255142	0.386987	0.323506	0.269792	0.119636	0.00366233	0.158701	0.0939999	0.0610389	0.00732467	0.0695843	0.472441	0.0671428	0.450467	0.378441	0.400415	0.107428	0.167247	0.314961	1.55283	0.344259	0.263688	0.150156	0.0183117	0.47122	0.0598181	0.054935	0.0378441	0.0585973	0.0231948	0.0512727	0.0732467	0.0292987	0.233169
control group	0.166026	0.0305194	0.0781298	0.0891168	0.0744674	0.0378441	0.0708051	0.0732467	0.0976622	0.321064	0.244156	0.368675	0.554233	0.0842337	0.340597	0.133065	0.408961	0.408961	0.255142	0.0891168	0	0.0927791	0.0781298	0.054935	0.0231948	0.0427272	0.440701	0.0891168	0.32961	0.479766	0.150156	0.0866752	0.152597	0.314961	1.70298	0.261246	0.218519	0.0573765	0.0244156	0.467558	0.0500519	0.0598181	0.0305194	0.00732467	0.0244156	0.0427272	0.0427272	0.0256363	0.194104
control group	0.169688	0.032961	0.0732467	0.0866752	0.0720259	0.043948	0.087896	0.0671428	0.0683635	0.323506	0.247818	0.362571	0.559116	0.0854544	0.333272	0.123299	0.399194	0.48709	0.268571	0.108649	0	0.0915583	0.102545	0.0415064	0.0292987	0.0305194	0.379662	0.0842337	0.288104	0.467558	0.155039	0.0793505	0.17335	0.366233	1.25618	0.183117	0.188	0.0341818	0.0170909	0.429714	0.0415064	0.0854544	0.0280779	0.043948	0.032961	0.0561558	0.054935	0.0671428	0.246597
control group	0.168467	0.032961	0.0732467	0.0708051	0.0695843	0.0500519	0.0647012	0.0573765	0.101325	0.307636	0.213636	0.328389	0.515168	0.0634804	0.278337	0.0756882	0.396753	0.498077	0.249039	0.0866752	0.00244156	0.158701	0.0891168	0.0817921	0.0317402	0.0939999	0.488311	0.0952207	0.279558	0.351584	0.161143	0.0610389	0.195324	0.369896	1.3575	0.213636	0.278337	0.122078	0.0207532	0.434597	0.100104	0.076909	0.0256363	0	0.0354025	0.0512727	0.032961	0.0231948	0.26735
control group	0.164805	0.0317402	0.0720259	0.0708051	0.0695843	0.0463896	0.0647012	0.0634804	0.0732467	0.328389	0.262467	0.358909	0.493194	0.0537142	0.31374	0.102545	0.382103	0.240493	0.262467	0.0976622	0	0.0976622	0.0634804	0.0415064	0.0354025	0.0317402	0.327168	0.0891168	0.264909	0.417506	0.0634804	0.0476103	0.169688	0.368675	1.29891	0.112312	0.166026	0.021974	0.021974	0.37722	0.0378441	0.0695843	0.021974	0.0366233	0.0207532	0.0415064	0.0415064	0.0231948	0.179454
control group	0.164805	0.0305194	0.0708051	0.114753	0.0671428	0.0390649	0.0744674	0.104987	0.103766	0.318623	0.234389	0.323506	0.590856	0.120857	0.408961	0.249039	0.385766	0.443142	0.256363	0.0915583	0	0.130623	0.0866752	0.0634804	0.0170909	0.0427272	0.454129	0.0476103	0.572545	0.352805	0.406519	0.102545	0.194104	0.288104	1.78844	0.373558	0.250259	0.106208	0.0207532	0.480986	0.0476103	0.0671428	0.0354025	0.0256363	0.0292987	0.054935	0.0488311	0.0268571	0.197766
control group	0.164805	0.0305194	0.0708051	0.076909	0.0683635	0.0537142	0.0756882	0.0598181	0.107428	0.327168	0.261246	0.354025	0.496856	0.0634804	0.278337	0.0732467	0.397973	0.494415	0.261246	0.104987	0.00122078	0.0744674	0.100104	0.0488311	0.0415064	0.0451688	0.40774	0.0927791	0.268571	0.452908	0.101325	0.0683635	0.159922	0.306415	1.80309	0.189221	0.190441	0.0390649	0.0183117	0.427272	0.0427272	0.076909	0.0305194	0	0.0415064	0.0427272	0.0256363	0.0524934	0.206311
control group	0.164805	0.0292987	0.0720259	0.0512727	0.0695843	0.0305194	0.0756882	0.0744674	0.0793505	0.334493	0.284441	0.366233	0.419947	0.0280779	0.321064	0.106208	0.290545	0.10987	0.307636	0.158701	0	0.0866752	0.0537142	0.0305194	0.0244156	0.0305194	0.31374	0.0842337	0.246597	0.402857	0.0683635	0.0390649	0.191662	0.390649	1.15486	0.0756882	0.180675	0.0268571	0.0158701	0.343039	0.0585973	0.0537142	0.0170909	0.0500519	0.00976622	0.0537142	0.0317402	0.0524934	0.0756882
control group	0.183117	0.0378441	0.0756882	0.0476103	0.0732467	0.0415064	0.119636	0.054935	0.0720259	0.334493	0.275896	0.412623	0.416285	0.0268571	0.279558	0.0756882	0.296649	0.114753	0.29787	0.139169	0	0.0842337	0.0317402	0.032961	0.0354025	0.0341818	0.288104	0.0891168	0.185558	0.371116	0.043948	0.0317402	0.190441	0.395532	1.1634	0.0622597	0.142831	0.0146493	0.0244156	0.319844	0.0280779	0.0647012	0.0170909	0.0280779	0.0256363	0.0476103	0.0292987	0.0170909	0.159922
control group	0.163584	0.0305194	0.0683635	0.108649	0.0683635	0.0366233	0.098883	0.0927791	0.112312	0.310078	0.214857	0.352805	0.589636	0.118415	0.396753	0.212415	0.34548	0.191662	0.29787	0.145273	0	0.111091	0.0964414	0.0805713	0.0207532	0.0512727	0.483428	0.0610389	0.411402	0.411402	0.468779	0.135506	0.158701	0.390649	1.05597	0.40774	0.252701	0.112312	0.021974	0.47122	0.134286	0.0805713	0.0402857	0.0195324	0.0170909	0.0854544	0.0256363	0.0390649	0.130623
control group	0.169688	0.0317402	0.0708051	0.0903375	0.0720259	0.043948	0.159922	0.0805713	0.106208	0.319844	0.239272	0.389428	0.548129	0.0817921	0.380883	0.183117	0.358909	0.207532	0.285662	0.122078	0	0.126961	0.0842337	0.0732467	0.0195324	0.0683635	0.473662	0.0793505	0.363792	0.400415	0.307636	0.101325	0.184337	0.333272	1.53208	0.282	0.228285	0.0891168	0.0195324	0.460233	0.0793505	0.0451688	0.0305194	0.0170909	0.0134286	0.0561558	0.0354025	0.0244156	0.101325
control group	0.131844	0.0195324	0.0683635	0	0.0585973	0.0354025	0.124519	0.00244156	0.0500519	0.335714	0.288104	0.61283	0.146493	0	0.0231948	0	0.410181	0.521272	0.288104	0.119636	0.00366233	0.00122078	0.0610389	0	0.0573765	0	0	0.258805	0.0451688	0.00854544	0	0	0.0817921	0.378441	1.47592	0	0.0793505	0	0.0292987	0.0756882	0.0158701	0.087896	0.0244156	0	0.0378441	0.0378441	0	0.0280779	0.354025
control group	0.150156	0.0244156	0.0842337	0.00244156	0.0720259	0.0378441	0.208753	0.00732467	0.065922	0.330831	0.272233	0.589636	0.236831	0	0.0280779	0	0.386987	0.537142	0.307636	0.145273	0.00244156	0.00122078	0.054935	0	0.0378441	0.00976622	0.0378441	0.201428	0.0488311	0.0268571	0	0	0.0451688	0.459012	1.11457	0.0183117	0.0585973	0.0207532	0.021974	0.076909	0.00732467	0.0451688	0.0256363	0	0.0207532	0.0610389	0.00122078	0.0183117	0.260026
control group	0.134286	0.0207532	0.0524934	0.00366233	0.0830129	0.0354025	0.150156	0.0207532	0.0634804	0.32961	0.288104	0.489532	0.247818	0	0.0610389	0	0.400415	0.563999	0.273454	0.0854544	0.00366233	0.032961	0.0732467	0.0183117	0.0415064	0	0.108649	0.263688	0.0585973	0.145273	0	0	0.0744674	0.365013	1.56382	0.010987	0.0830129	0	0.0231948	0.17213	0.0122078	0.0854544	0.0292987	0	0.0708051	0.0402857	0.00976622	0.032961	0.417506
control group	0.170909	0.0280779	0.076909	0.0183117	0.0915583	0.0378441	0.112312	0.0207532	0.0463896	0.333272	0.291766	0.451688	0.290545	0	0.0256363	0	0.404077	0.56522	0.291766	0.111091	0.00244156	0	0.0817921	0.00854544	0.0390649	0	0.0415064	0.217298	0.0585973	0.0268571	0	0	0.0427272	0.412623	1.3575	0	0.0683635	0	0.0207532	0.0964414	0.00610389	0.0854544	0.0280779	0	0.0634804	0.0463896	0	0.021974	0.405298
control group	0.220961	0.0476103	0.0866752	0.0244156	0.119636	0.0524934	0.0830129	0.0305194	0.0634804	0.330831	0.330831	0.463896	0.280779	0	0.104987	0	0.373558	0.495636	0.269792	0.100104	0.00976622	0.0256363	0.0634804	0.0195324	0.054935	0.00122078	0.0781298	0.192883	0.152597	0.137948	0	0	0.0781298	0.357688	1.70665	0.0183117	0.100104	0	0.0231948	0.194104	0.0183117	0.0891168	0.0366233	0	0.0195324	0.0488311	0.00976622	0.0305194	0.286883
control group	0.178234	0.0317402	0.0756882	0.0195324	0.087896	0.0280779	0.12574	0.0244156	0.0476103	0.333272	0.288104	0.432155	0.28322	0	0.0598181	0	0.395532	0.56522	0.301532	0.122078	0.00488311	0.0305194	0.0647012	0.0195324	0.0378441	0.00366233	0.129402	0.166026	0.0695843	0.0854544	0	0	0.0683635	0.36135	1.65415	0.00488311	0.0903375	0	0.0170909	0.151376	0.0146493	0.0671428	0.0256363	0	0.0476103	0.0390649	0.00366233	0.0488311	0.372337
control group	0.180675	0.0317402	0.0781298	0.0195324	0.0891168	0.0317402	0.0695843	0.021974	0.0476103	0.32961	0.291766	0.39187	0.307636	0	0.0537142	0	0.395532	0.567662	0.303974	0.124519	0.00244156	0.0268571	0.0671428	0.0207532	0.0476103	0.010987	0.181896	0.184337	0.0854544	0.0964414	0	0	0.065922	0.366233	1.56626	0.00732467	0.0915583	0	0.0134286	0.163584	0.0195324	0.0903375	0.0280779	0	0.0671428	0.0402857	0	0.0207532	0.410181
control group	0.17335	0.0341818	0.0756882	0.032961	0.0793505	0.0231948	0.0915583	0.0256363	0.0512727	0.325948	0.261246	0.378441	0.40774	0.0244156	0.124519	0	0.405298	0.540805	0.278337	0.0939999	0	0.0695843	0.0598181	0.0317402	0.0305194	0.0390649	0.310078	0.17335	0.0830129	0.26613	0	0.00854544	0.119636	0.412623	1.31112	0.0317402	0.150156	0.00976622	0.0207532	0.240493	0.0183117	0.0695843	0.0305194	0	0.0305194	0.0451688	0.0170909	0.0317402	0.334493
control group	0.181896	0.0317402	0.0781298	0.0195324	0.0830129	0.0244156	0.087896	0.021974	0.0512727	0.32961	0.274675	0.388207	0.280779	0	0.0952207	0	0.406519	0.540805	0.253922	0.0756882	0	0.043948	0.0671428	0.0195324	0.0305194	0.00732467	0.158701	0.159922	0.065922	0.163584	0	0	0.103766	0.389428	1.41732	0.0158701	0.098883	0	0.0146493	0.194104	0.0158701	0.0622597	0.0244156	0	0.0524934	0.0415064	0.00854544	0.0183117	0.406519
control group	0.174571	0.0317402	0.076909	0.0512727	0.076909	0.0268571	0.0647012	0.0488311	0.0561558	0.316181	0.255142	0.324727	0.480986	0.043948	0.229506	0.043948	0.405298	0.429714	0.290545	0.120857	0	0.146493	0.0708051	0.0341818	0.0317402	0.043948	0.334493	0.119636	0.152597	0.312519	0.0292987	0.0317402	0.168467	0.419947	0.914362	0.0708051	0.189221	0.0390649	0.0122078	0.311298	0.0366233	0.0756882	0.0280779	0.0463896	0.0170909	0.0512727	0.0500519	0.0244156	0.273454
control group	0.17213	0.0305194	0.0695843	0.0415064	0.0732467	0.032961	0.126961	0.0500519	0.054935	0.32961	0.292987	0.435818	0.42361	0.0256363	0.25148	0.054935	0.39309	0.555454	0.321064	0.168467	0	0.0866752	0.0720259	0.0305194	0.0305194	0.021974	0.268571	0.167247	0.0964414	0.285662	0.021974	0.0268571	0.175792	0.341818	1.61265	0.0671428	0.15748	0.0122078	0.0158701	0.314961	0.0268571	0.0708051	0.0292987	0.00854544	0.0317402	0.043948	0.0451688	0.0317402	0.282
control group	0.167247	0.0292987	0.0695843	0.0305194	0.065922	0.0195324	0.158701	0.0268571	0.0744674	0.322285	0.288104	0.451688	0.335714	0.00366233	0.0854544	0	0.396753	0.521272	0.332052	0.180675	0	0.032961	0.0341818	0.0207532	0.0170909	0.0354025	0.148935	0.113532	0.0647012	0.205091	0	0	0.0952207	0.39309	1.43197	0.0207532	0.065922	0.0195324	0.0158701	0.140389	0.0158701	0.0366233	0.0268571	0	0.00976622	0.0744674	0.00244156	0.021974	0.0964414
control group	0.15748	0.0244156	0.0720259	0.021974	0.0720259	0.0256363	0.114753	0.021974	0.0561558	0.327168	0.258805	0.406519	0.332052	0.00244156	0.117195	0	0.413844	0.505402	0.260026	0.0805713	0	0.0537142	0.0720259	0.0244156	0.0402857	0.0134286	0.224623	0.135506	0.0720259	0.23561	0	0	0.100104	0.362571	1.52231	0.0183117	0.10987	0	0.0146493	0.213636	0.0207532	0.0793505	0.0268571	0	0.0573765	0.0415064	0.00732467	0.0402857	0.39309
control group	0.168467	0.0292987	0.0720259	0	0.0744674	0.0317402	0.0781298	0.00244156	0.0341818	0.333272	0.240493	0.405298	0.129402	0	0.00488311	0	0.406519	0.559116	0.240493	0.0683635	0.00122078	0.00122078	0.0292987	0.00488311	0.0427272	0	0	0.142831	0.0378441	0.00122078	0	0	0.0183117	0.368675	1.62485	0	0.0512727	0	0.0207532	0.0476103	0.00610389	0.0488311	0.0158701	0	0.0488311	0.0341818	0	0.021974	0.415064
control group	0.17335	0.0317402	0.0732467	0.0683635	0.0720259	0.0341818	0.0732467	0.0512727	0.0622597	0.312519	0.224623	0.319844	0.539584	0.0695843	0.257584	0.0598181	0.390649	0.553012	0.240493	0.0708051	0.00366233	0.15748	0.0805713	0.0561558	0.0292987	0.0793505	0.430934	0.100104	0.347922	0.358909	0.0427272	0.0451688	0.168467	0.355246	1.44906	0.118415	0.229506	0.0585973	0.0170909	0.383324	0.0451688	0.0964414	0.0341818	0.0146493	0.0292987	0.0512727	0.0488311	0.0366233	0.275896
control group	0.177013	0.0317402	0.0744674	0.0244156	0.0695843	0.0280779	0.0634804	0.0244156	0.0610389	0.330831	0.28322	0.388207	0.362571	0.0134286	0.124519	0.00122078	0.402857	0.539584	0.289324	0.119636	0	0.0390649	0.0561558	0.021974	0.0402857	0.00610389	0.169688	0.153818	0.0622597	0.177013	0	0	0.0781298	0.334493	1.77989	0.010987	0.101325	0	0.0207532	0.183117	0.0231948	0.0842337	0.021974	0	0.0415064	0.0390649	0.00244156	0.0720259	0.343039
control group	0.15748	0.0268571	0.0720259	0.0476103	0.0708051	0.0378441	0.087896	0.0451688	0.0463896	0.327168	0.255142	0.378441	0.451688	0.032961	0.246597	0.0488311	0.340597	0.164805	0.278337	0.098883	0	0.0915583	0.0244156	0.0415064	0.0317402	0.0537142	0.333272	0.107428	0.142831	0.295428	0.0256363	0.0231948	0.189221	0.428493	1.09138	0.0683635	0.194104	0.0256363	0.0170909	0.325948	0.0402857	0.0634804	0.0170909	0.0170909	0.0207532	0.0415064	0.0268571	0.0244156	0.228285
control group	0.166026	0.0292987	0.0708051	0.0647012	0.0732467	0.0378441	0.0537142	0.0524934	0.0634804	0.328389	0.257584	0.34548	0.488311	0.0463896	0.262467	0.0598181	0.417506	0.360129	0.291766	0.118415	0	0.0842337	0.0817921	0.0476103	0.0354025	0.043948	0.366233	0.111091	0.325948	0.335714	0.0402857	0.0354025	0.179454	0.394311	1.31356	0.129402	0.206311	0.0366233	0.021974	0.402857	0.0390649	0.0732467	0.0231948	0.00610389	0.0268571	0.0427272	0.0292987	0.0537142	0.23561
control group	0.17213	0.0292987	0.0708051	0.0793505	0.0732467	0	0.054935	0.0537142	0.0598181	0.317402	0.233169	0.321064	0.590856	0.106208	0.289324	0.0805713	0.385766	0.548129	0.25148	0.0793505	0.0305194	0.106208	0.0488311	0.0683635	0	0.0708051	0.450467	0.0976622	0.222182	0.399194	0.104987	0.065922	0.194104	0.374779	1.39779	0.198987	0.26613	0.0817921	0.0537142	0.437038	0.0512727	0.0708051	0.0451688	0.00122078	0.0231948	0.0598181	0.0231948	0.0354025	0.303974
NAFLD	0.25148	0.0695843	0.119636	0.00732467	0.130623	0	0.161143	0.0146493	0.0720259	0.29909	0.275896	0.451688	0.162363	0	0.114753	0.00244156	0.349142	0.252701	0.106208	0.00610389	0.0647012	0.0158701	0.0500519	0.0158701	0	0	0.0598181	0.0927791	0.0830129	0.151376	0	0.00244156	0.098883	0.334493	1.85558	0.0134286	0.0634804	0	0.0891168	0.162363	0.00732467	0.043948	0.0231948	0	0.0231948	0.0354025	0.0195324	0.0512727	0.131844
NAFLD	0.234389	0.0573765	0.144052	0.0427272	0.140389	0	0.145273	0.0744674	0.145273	0.319844	0.272233	0.493194	0.417506	0.0256363	0.333272	0.118415	0.325948	0.164805	0.191662	0.0390649	0.0976622	0.0170909	0.107428	0.0354025	0.00122078	0.00610389	0.207532	0.131844	0.0976622	0.406519	0.0854544	0.0781298	0.163584	0.341818	1.91906	0.128182	0.194104	0.0292987	0.227065	0.363792	0.0256363	0.0598181	0.0561558	0	0.0390649	0.0708051	0.0390649	0.098883	0.153818
NAFLD	0.228285	0.0561558	0.142831	0.0268571	0.150156	0	0.137948	0.0463896	0.0500519	0.322285	0.289324	0.444363	0.284441	0.00244156	0.255142	0.054935	0.358909	0.231948	0.146493	0.0195324	0.100104	0.144052	0.0720259	0.0280779	0.00122078	0.0280779	0.228285	0.137948	0.100104	0.288104	0.032961	0.032961	0.178234	0.29787	1.7274	0.0305194	0.178234	0.0231948	0.177013	0.228285	0.0231948	0.065922	0.0366233	0.010987	0.0427272	0.0561558	0.043948	0.098883	0.255142
NAFLD	0.230727	0.0561558	0.140389	0.032961	0.152597	0	0.147714	0.0476103	0.0463896	0.322285	0.296649	0.460233	0.343039	0.0122078	0.236831	0.0451688	0.395532	0.375999	0.140389	0.0146493	0.0952207	0.0891168	0.0915583	0.0256363	0	0.0158701	0.185558	0.120857	0.177013	0.335714	0.032961	0.0427272	0.167247	0.29909	1.73595	0.0537142	0.135506	0.00610389	0.175792	0.275896	0.0183117	0.076909	0.0427272	0.00488311	0.0354025	0.0610389	0.0476103	0.101325	0.242935
NAFLD	0.234389	0.0622597	0.134286	0.0866752	0.147714	0	0.163584	0.0866752	0.0622597	0.311298	0.279558	0.401636	0.53348	0.0744674	0.365013	0.169688	0.356467	0.26735	0.14161	0.0170909	0.054935	0.151376	0.0805713	0.0390649	0	0.0317402	0.314961	0.112312	0.139169	0.39187	0.145273	0.0952207	0.15626	0.268571	1.84826	0.153818	0.183117	0.0463896	0.162363	0.372337	0.021974	0.0647012	0.0427272	0.0427272	0.0415064	0.043948	0.0976622	0.0830129	0.241714
NAFLD	0.236831	0.0634804	0.137948	0.0183117	0.153818	0	0.145273	0.0256363	0.032961	0.324727	0.296649	0.483428	0.159922	0	0.101325	0	0.390649	0.295428	0.131844	0.0134286	0.054935	0.0415064	0.0756882	0.0170909	0	0	0.043948	0.135506	0.0561558	0.0573765	0	0	0.0903375	0.350363	1.89221	0	0.0817921	0	0.0683635	0.103766	0.00854544	0.0622597	0.0195324	0	0.0402857	0.0415064	0.00854544	0.0451688	0.262467
NAFLD	0.238052	0.0647012	0.137948	0.00610389	0.148935	0	0.131844	0.0195324	0.0341818	0.324727	0.282	0.479766	0.131844	0	0.0830129	0	0.379662	0.256363	0.104987	0.00366233	0.0427272	0.032961	0.0720259	0.0183117	0	0	0.0708051	0.117195	0.0378441	0.098883	0	0	0.0939999	0.358909	1.89953	0.00244156	0.0830129	0	0.0634804	0.136727	0.0122078	0.0476103	0.0183117	0	0.0341818	0.0415064	0.0122078	0.0512727	0.258805
NAFLD	0.238052	0.0634804	0.135506	0.0683635	0.146493	0	0.101325	0.0793505	0.0537142	0.310078	0.238052	0.384545	0.51761	0.0647012	0.356467	0.151376	0.384545	0.426051	0.118415	0.00976622	0.0292987	0.152597	0.076909	0.0512727	0	0.0390649	0.375999	0.0939999	0.261246	0.382103	0.15626	0.0903375	0.179454	0.29909	1.69932	0.196545	0.230727	0.0671428	0.0695843	0.424831	0.0244156	0.0585973	0.0402857	0.043948	0.0292987	0.0476103	0.087896	0.0756882	0.255142
NAFLD	0.239272	0.0634804	0.133065	0.032961	0.142831	0	0.0817921	0.0427272	0.0378441	0.314961	0.296649	0.415064	0.311298	0.00122078	0.174571	0.0195324	0.366233	0.229506	0.15626	0.021974	0.0671428	0.0744674	0.0744674	0.0244156	0	0.0134286	0.208753	0.10987	0.17213	0.352805	0.010987	0.0305194	0.142831	0.333272	1.73595	0.0354025	0.126961	0.00610389	0.0402857	0.247818	0.0231948	0.0561558	0.0183117	0	0.0366233	0.0427272	0.0366233	0.0463896	0.161143
NAFLD	0.234389	0.0634804	0.130623	0.0524934	0.136727	0	0.136727	0.0573765	0.0561558	0.305194	0.229506	0.396753	0.466337	0.043948	0.296649	0.0903375	0.396753	0.397973	0.107428	0.00488311	0.0292987	0.137948	0.0683635	0.0488311	0	0.0390649	0.380883	0.098883	0.245376	0.395532	0.118415	0.0817921	0.17335	0.303974	1.81896	0.177013	0.224623	0.0585973	0.0781298	0.413844	0.0244156	0.0524934	0.0317402	0.00488311	0.0341818	0.0427272	0.0671428	0.0451688	0.26735
NAFLD	0.234389	0.0647012	0.126961	0.0805713	0.134286	0	0.179454	0.0854544	0.0695843	0.301532	0.231948	0.375999	0.538363	0.0817921	0.383324	0.209974	0.369896	0.438259	0.135506	0.0146493	0.0256363	0.196545	0.100104	0.0671428	0	0.0341818	0.415064	0.0939999	0.218519	0.354025	0.325948	0.123299	0.169688	0.280779	1.88732	0.284441	0.26735	0.139169	0.0817921	0.43948	0.0402857	0.0573765	0.032961	0.0158701	0.043948	0.0427272	0.0720259	0.0390649	0.273454
NAFLD	0.240493	0.0683635	0.12574	0.0805713	0.134286	0	0.155039	0.0915583	0.0488311	0.303974	0.239272	0.39309	0.534701	0.076909	0.385766	0.208753	0.382103	0.363792	0.120857	0.00976622	0.0305194	0.15748	0.0854544	0.0524934	0	0.0390649	0.380883	0.100104	0.279558	0.412623	0.181896	0.101325	0.170909	0.301532	1.58457	0.202649	0.239272	0.0805713	0.0817921	0.422389	0.0378441	0.0744674	0.0354025	0.0830129	0.0390649	0.0512727	0.087896	0.0512727	0.278337
NAFLD	0.23561	0.0647012	0.126961	0.0634804	0.133065	0	0.122078	0.0610389	0.0476103	0.305194	0.239272	0.389428	0.469999	0.043948	0.302753	0.0952207	0.375999	0.26735	0.119636	0.010987	0.0476103	0.142831	0.106208	0.054935	0	0.0622597	0.375999	0.0903375	0.352805	0.408961	0.0537142	0.0573765	0.144052	0.286883	1.77135	0.113532	0.231948	0.0671428	0.152597	0.355246	0.0292987	0.0732467	0.0354025	0.0158701	0.0537142	0.0500519	0.0695843	0.0720259	0.285662
NAFLD	0.229506	0.0622597	0.124519	0.0463896	0.126961	0	0.107428	0.0537142	0.0561558	0.308857	0.246597	0.366233	0.399194	0.0231948	0.29909	0.0903375	0.390649	0.340597	0.111091	0.00976622	0.043948	0.184337	0.0647012	0.0512727	0	0.0585973	0.375999	0.0964414	0.282	0.333272	0.0634804	0.0427272	0.178234	0.295428	1.7567	0.0964414	0.253922	0.0781298	0.0817921	0.340597	0.0341818	0.0524934	0.0305194	0.00976622	0.0244156	0.0463896	0.0573765	0.0598181	0.206311
NAFLD	0.225844	0.0622597	0.122078	0.115974	0.122078	0	0.106208	0.106208	0.0793505	0.29787	0.229506	0.323506	0.577428	0.119636	0.408961	0.282	0.360129	0.496856	0.148935	0.0207532	0.0512727	0.198987	0.0671428	0.076909	0	0.054935	0.417506	0.0866752	0.279558	0.351584	0.434597	0.146493	0.15748	0.314961	1.28304	0.318623	0.274675	0.166026	0.189221	0.433376	0.0671428	0.0793505	0.0500519	0.151376	0.0170909	0.0830129	0.0817921	0.0842337	0.177013
NAFLD	0.229506	0.0622597	0.123299	0.0610389	0.124519	0	0.0903375	0.0622597	0.0524934	0.311298	0.273454	0.37722	0.419947	0.0292987	0.278337	0.0793505	0.389428	0.319844	0.152597	0.0231948	0.0695843	0.124519	0.0244156	0.0512727	0	0.0671428	0.36135	0.087896	0.25148	0.417506	0.133065	0.0793505	0.185558	0.388207	1.08527	0.0842337	0.20387	0.0524934	0.126961	0.316181	0.0598181	0.043948	0.0305194	0.0244156	0.00122078	0.0756882	0.0610389	0.0647012	0.0598181
NAFLD	0.223402	0.0610389	0.118415	0.10987	0.118415	0	0.0756882	0.0964414	0.0585973	0.289324	0.202649	0.324727	0.579869	0.122078	0.375999	0.202649	0.379662	0.42361	0.17335	0.0317402	0.0280779	0.151376	0.0512727	0.0830129	0	0.0524934	0.424831	0.0573765	0.445584	0.467558	0.312519	0.166026	0.103766	0.349142	1.03888	0.282	0.220961	0.102545	0.0817921	0.426051	0.0805713	0.0622597	0.0354025	0.122078	0.00976622	0.0720259	0.0927791	0.0524934	0.153818
NAFLD	0.222182	0.0610389	0.118415	0.113532	0.117195	0	0.0732467	0.0927791	0.0720259	0.29909	0.233169	0.332052	0.567662	0.104987	0.380883	0.207532	0.373558	0.445584	0.150156	0.021974	0.0354025	0.14161	0.102545	0.0732467	0	0.0292987	0.410181	0.0805713	0.294207	0.415064	0.291766	0.148935	0.113532	0.295428	1.63828	0.311298	0.225844	0.0866752	0.0805713	0.448025	0.0451688	0.0537142	0.0341818	0.0280779	0.0561558	0.0622597	0.0732467	0.0463896	0.247818
NAFLD	0.223402	0.0598181	0.119636	0.065922	0.120857	0	0.0634804	0.054935	0.0488311	0.317402	0.294207	0.386987	0.461454	0.0402857	0.216078	0.0390649	0.397973	0.336935	0.168467	0.0305194	0.0512727	0.0476103	0.0708051	0.032961	0	0.0183117	0.268571	0.114753	0.233169	0.539584	0.0341818	0.0610389	0.120857	0.339376	1.5626	0.0708051	0.134286	0.00732467	0.0476103	0.308857	0.0280779	0.0463896	0.0280779	0	0.0244156	0.0524934	0.0280779	0.0390649	0.120857
NAFLD	0.223402	0.0598181	0.119636	0.0817921	0.119636	0	0.087896	0.0647012	0.0683635	0.301532	0.228285	0.354025	0.51883	0.0695843	0.330831	0.126961	0.379662	0.493194	0.140389	0.0170909	0.0598181	0.133065	0.0915583	0.0720259	0	0.0524934	0.401636	0.0695843	0.573765	0.419947	0.20387	0.112312	0.142831	0.333272	1.37215	0.227065	0.225844	0.0708051	0.131844	0.424831	0.0512727	0.0647012	0.0366233	0.0280779	0.032961	0.0744674	0.0720259	0.0683635	0.180675
NAFLD	0.206311	0.0488311	0.108649	0.0195324	0.113532	0	0.175792	0.0292987	0.0524934	0.336935	0.349142	0.490753	0.261246	0	0.114753	0	0.415064	0.47122	0.222182	0.054935	0.122078	0.0292987	0.0354025	0.0146493	0	0	0.0561558	0.117195	0.10987	0.163584	0	0	0.0976622	0.335714	1.63096	0.00244156	0.0708051	0	0.147714	0.135506	0.00976622	0.0524934	0.0280779	0	0.0170909	0.0671428	0.00610389	0.0915583	0.230727
NAFLD	0.200208	0.0451688	0.104987	0.032961	0.113532	0	0.202649	0.0366233	0.0512727	0.323506	0.306415	0.463896	0.333272	0.00976622	0.17335	0.0256363	0.39187	0.526155	0.163584	0.0292987	0.0854544	0.0585973	0.0561558	0.0268571	0	0.0268571	0.145273	0.0903375	0.314961	0.245376	0	0.00488311	0.113532	0.323506	1.58091	0.0170909	0.129402	0.0146493	0.0671428	0.185558	0.0244156	0.0598181	0.0207532	0	0.0488311	0.0402857	0.0341818	0.0683635	0.292987
NAFLD	0.202649	0.0451688	0.103766	0.0146493	0.112312	0	0.135506	0.0317402	0.0415064	0.336935	0.335714	0.45535	0.189221	0	0.191662	0.0231948	0.395532	0.279558	0.191662	0.0354025	0.0854544	0.0976622	0.0341818	0.0207532	0	0.00854544	0.126961	0.114753	0.0891168	0.201428	0	0.00122078	0.133065	0.324727	1.6334	0.00488311	0.12574	0.00366233	0.107428	0.142831	0.0183117	0.0512727	0.021974	0.00610389	0.0183117	0.0610389	0.0146493	0.0805713	0.225844
NAFLD	0.205091	0.0476103	0.103766	0.0195324	0.112312	0	0.126961	0.0305194	0.0573765	0.333272	0.308857	0.42361	0.246597	0.00488311	0.190441	0.0256363	0.358909	0.195324	0.184337	0.0354025	0.0671428	0.134286	0.0610389	0.0231948	0	0.0317402	0.17213	0.120857	0.0720259	0.158701	0	0	0.15626	0.341818	1.50644	0.0134286	0.14161	0.00732467	0.184337	0.169688	0.0134286	0.0512727	0.032961	0	0.0134286	0.0683635	0.0146493	0.114753	0.225844
NAFLD	0.206311	0.0476103	0.107428	0.0280779	0.112312	0	0.124519	0.0231948	0.0451688	0.32961	0.289324	0.434597	0.356467	0.010987	0.124519	0.00122078	0.419947	0.385766	0.135506	0.0170909	0.0842337	0.065922	0.0781298	0.0256363	0	0.0207532	0.213636	0.133065	0.115974	0.269792	0	0.00610389	0.113532	0.352805	1.44418	0.0268571	0.115974	0.00244156	0.21974	0.212415	0.00976622	0.0952207	0.0476103	0	0.0561558	0.0708051	0.0158701	0.128182	0.367454
NAFLD	0.209974	0.0512727	0.108649	0.065922	0.10987	0	0.098883	0.043948	0.0427272	0.324727	0.285662	0.412623	0.494415	0.0537142	0.231948	0.0463896	0.400415	0.523714	0.147714	0.0183117	0.0817921	0.0683635	0.0537142	0.0366233	0	0.0463896	0.325948	0.134286	0.234389	0.417506	0.0476103	0.0451688	0.152597	0.327168	1.8861	0.0976622	0.158701	0.0231948	0.181896	0.335714	0.0231948	0.0720259	0.0354025	0	0.0341818	0.0537142	0.0415064	0.104987	0.301532
NAFLD	0.211195	0.0524934	0.115974	0.0305194	0.113532	0	0.0866752	0.0305194	0.0390649	0.32961	0.288104	0.413844	0.338155	0.00854544	0.140389	0.00854544	0.419947	0.426051	0.148935	0.0183117	0.0939999	0.0744674	0.0683635	0.0231948	0	0.0231948	0.200208	0.158701	0.0854544	0.231948	0	0	0.114753	0.330831	1.57724	0.0183117	0.117195	0.00610389	0.184337	0.196545	0.0170909	0.076909	0.0366233	0	0.0476103	0.0647012	0.0122078	0.115974	0.34548
NAFLD	0.207532	0.0488311	0.107428	0.0305194	0.104987	0	0.103766	0.0256363	0.0512727	0.324727	0.264909	0.40774	0.360129	0.0170909	0.133065	0.00366233	0.399194	0.532259	0.120857	0.00854544	0.0744674	0.0732467	0.0781298	0.0305194	0	0.0305194	0.236831	0.140389	0.0524934	0.246597	0	0.00122078	0.104987	0.310078	1.83239	0.021974	0.126961	0.00732467	0.197766	0.208753	0.0183117	0.0830129	0.0390649	0	0.054935	0.0512727	0.0134286	0.117195	0.349142
NAFLD	0.198987	0.0451688	0.104987	0.0244156	0.101325	0.0866752	0.0964414	0.0280779	0.0451688	0.332052	0.303974	0.40774	0.295428	0	0.145273	0.00976622	0.402857	0.509064	0.164805	0.0268571	0	0.0817921	0.0647012	0.0195324	0.0561558	0.0183117	0.180675	0.129402	0.0744674	0.202649	0	0.00244156	0.133065	0.31374	1.79943	0.0146493	0.108649	0.00244156	0.0207532	0.192883	0.0122078	0.0317402	0.00366233	0	0.0463896	0.0415064	0.0146493	0.0122078	0.319844
NAFLD	0.194104	0.0451688	0.103766	0.0256363	0.101325	0.0927791	0.101325	0.032961	0.0585973	0.327168	0.28322	0.402857	0.291766	0	0.202649	0.032961	0.380883	0.236831	0.15748	0.0231948	0	0.0939999	0.0683635	0.0268571	0.0537142	0.0256363	0.241714	0.0903375	0.198987	0.272233	0.0195324	0.0170909	0.174571	0.314961	1.79821	0.0488311	0.135506	0.0146493	0.0183117	0.286883	0.0195324	0.0427272	0.0134286	0	0.0207532	0.0427272	0.0305194	0.0292987	0.284441
NAFLD	0.190441	0.0427272	0.0964414	0.043948	0.0830129	0.120857	0.168467	0.0354025	0.0512727	0.325948	0.32961	0.419947	0.343039	0.0158701	0.124519	0	0.390649	0.510285	0.340597	0.273454	0	0.0390649	0.00976622	0.021974	0.0341818	0.0866752	0.264909	0.119636	0.103766	0.290545	0.010987	0.0122078	0.147714	0.462675	0.523714	0.032961	0.0964414	0.00244156	0	0.253922	0.0292987	0.00488311	0.0183117	0	0	0.0781298	0.0305194	0.0207532	0.118415
NAFLD	0.181896	0.0390649	0.0964414	0.0524934	0.0866752	0.0537142	0.207532	0.0610389	0.0622597	0.323506	0.290545	0.432155	0.451688	0.0402857	0.307636	0.0976622	0.395532	0.282	0.168467	0.0305194	0	0.135506	0.0781298	0.0415064	0.0244156	0.043948	0.367454	0.0842337	0.134286	0.430934	0.076909	0.0537142	0.17335	0.300311	1.83971	0.120857	0.209974	0.0488311	0.0170909	0.386987	0.0292987	0.0451688	0.0170909	0.00366233	0.0207532	0.0415064	0.0402857	0.010987	0.213636
NAFLD	0.183117	0.0402857	0.0976622	0.0354025	0.0903375	0	0.162363	0.0415064	0.0463896	0.325948	0.31374	0.428493	0.339376	0.0122078	0.209974	0.043948	0.374779	0.522493	0.112312	0.0134286	0.00488311	0.0854544	0.0463896	0.0305194	0	0.0341818	0.289324	0.0830129	0.0647012	0.231948	0.0341818	0.0158701	0.175792	0.358909	2.05213	0.0415064	0.159922	0.0244156	0.0158701	0.25148	0.0195324	0.0451688	0.010987	0	0.0183117	0.0463896	0.0451688	0.0866752	0.124519
NAFLD	0.185558	0.0427272	0.0939999	0.118415	0.087896	0	0.112312	0.114753	0.0927791	0.319844	0.263688	0.363792	0.582311	0.120857	0.429714	0.352805	0.386987	0.362571	0.185558	0.0366233	0.0402857	0.124519	0.0976622	0.0598181	0	0.0256363	0.360129	0.0720259	0.395532	0.389428	0.395532	0.12574	0.158701	0.311298	1.34041	0.301532	0.228285	0.0903375	0.148935	0.444363	0.0463896	0.0683635	0.043948	0.170909	0.0195324	0.0781298	0.0720259	0.0854544	0.191662
NAFLD	0.189221	0.043948	0.0976622	0.0903375	0.087896	0	0.113532	0.0756882	0.0744674	0.322285	0.284441	0.380883	0.532259	0.0756882	0.351584	0.153818	0.369896	0.23561	0.196545	0.0427272	0.0805713	0.108649	0.0573765	0.043948	0	0.0390649	0.32961	0.087896	0.401636	0.462675	0.162363	0.0842337	0.169688	0.305194	1.58213	0.146493	0.186779	0.0402857	0.103766	0.390649	0.0366233	0.0744674	0.0317402	0.032961	0.0195324	0.0647012	0.0585973	0.0866752	0.126961
NAFLD	0.188	0.043948	0.0976622	0.0781298	0.0891168	0	0.12574	0.0622597	0.0964414	0.311298	0.230727	0.388207	0.537142	0.0781298	0.318623	0.117195	0.382103	0.506623	0.117195	0.00976622	0.0231948	0.100104	0.131844	0.0598181	0	0.0451688	0.405298	0.0915583	0.43948	0.37722	0.188	0.0817921	0.17213	0.29909	1.74815	0.274675	0.233169	0.0683635	0.0634804	0.454129	0.0390649	0.0610389	0.0366233	0.00244156	0.0366233	0.0451688	0.0354025	0.0488311	0.261246
NAFLD	0.186779	0.0402857	0.0927791	0.0781298	0.087896	0	0.119636	0.0720259	0.0903375	0.322285	0.273454	0.386987	0.513947	0.0683635	0.358909	0.161143	0.39187	0.29909	0.168467	0.0305194	0.0463896	0.0927791	0.0964414	0.0500519	0	0.0280779	0.358909	0.0891168	0.672648	0.354025	0.284441	0.0903375	0.195324	0.314961	1.5394	0.262467	0.23561	0.0720259	0.145273	0.43948	0.054935	0.087896	0.0415064	0.0158701	0.0476103	0.0634804	0.0390649	0.0866752	0.222182
NAFLD	0.188	0.0427272	0.0939999	0.103766	0.0854544	0.0830129	0.0915583	0.0830129	0.0976622	0.319844	0.271013	0.356467	0.557895	0.100104	0.352805	0.161143	0.396753	0.42361	0.195324	0.043948	0.00976622	0.0976622	0.0744674	0.0537142	0.0415064	0.043948	0.369896	0.0976622	0.489532	0.466337	0.252701	0.111091	0.148935	0.305194	1.56015	0.21974	0.206311	0.065922	0.181896	0.411402	0.0585973	0.0647012	0.0512727	0.0170909	0.0183117	0.0854544	0.0488311	0.10987	0.134286
NAFLD	0.181896	0.0427272	0.0903375	0.0842337	0.0842337	0.0781298	0.0903375	0.0732467	0.0927791	0.311298	0.26735	0.352805	0.546908	0.087896	0.32961	0.131844	0.374779	0.51761	0.162363	0.0268571	0.0134286	0.0952207	0.131844	0.043948	0.0292987	0.0207532	0.354025	0.107428	0.183117	0.404077	0.142831	0.0708051	0.161143	0.310078	1.98132	0.21974	0.200208	0.0524934	0.153818	0.415064	0.032961	0.0695843	0.0524934	0	0.0390649	0.0610389	0.0292987	0.117195	0.23561
NAFLD	0.184337	0.0415064	0.0891168	0.076909	0.0854544	0.0744674	0.0903375	0.0805713	0.0830129	0.321064	0.26735	0.344259	0.512727	0.0647012	0.375999	0.186779	0.323506	0.155039	0.184337	0.0354025	0.0183117	0.151376	0.115974	0.0537142	0.0292987	0.0598181	0.382103	0.103766	0.291766	0.435818	0.146493	0.0744674	0.169688	0.325948	1.32454	0.155039	0.238052	0.0866752	0.155039	0.389428	0.0598181	0.0634804	0.054935	0.0720259	0.0183117	0.0976622	0.0488311	0.102545	0.168467
NAFLD	0.167247	0.0341818	0.0830129	0.0854544	0.076909	0	0.0927791	0.0671428	0.0830129	0.303974	0.207532	0.344259	0.539584	0.0854544	0.360129	0.166026	0.389428	0.397973	0.189221	0.0402857	0.0695843	0.120857	0.098883	0.0915583	0	0.0500519	0.421168	0.0683635	0.51761	0.363792	0.48709	0.120857	0.170909	0.310078	1.52719	0.328389	0.268571	0.130623	0.194104	0.429714	0.102545	0.0634804	0.054935	0.00244156	0.0341818	0.0866752	0.0317402	0.098883	0.150156
NAFLD	0.179454	0.0390649	0.0854544	0.0805713	0.0781298	0.00488311	0.161143	0.0793505	0.0903375	0.301532	0.217298	0.384545	0.493194	0.0598181	0.351584	0.159922	0.384545	0.477324	0.174571	0.032961	0.0647012	0.159922	0.0634804	0.0964414	0	0.0976622	0.417506	0.0695843	0.341818	0.42361	0.258805	0.0939999	0.167247	0.286883	1.76769	0.188	0.272233	0.142831	0.177013	0.399194	0.0708051	0.0561558	0.0488311	0.00366233	0.00976622	0.0671428	0.0647012	0.100104	0.0683635
NAFLD	0.17335	0.0378441	0.0842337	0.0451688	0.0781298	0	0.159922	0.0622597	0.0732467	0.328389	0.290545	0.440701	0.396753	0.0244156	0.31374	0.108649	0.386987	0.26613	0.179454	0.0354025	0.0964414	0.0671428	0.054935	0.0341818	0	0.0378441	0.274675	0.0903375	0.294207	0.310078	0.0488311	0.0256363	0.190441	0.36135	1.24397	0.054935	0.174571	0.0244156	0.167247	0.28322	0.0463896	0.0756882	0.0366233	0.0268571	0.00976622	0.0817921	0.0280779	0.114753	0.054935
NAFLD	0.169688	0.0354025	0.0817921	0.0952207	0.0720259	0	0.145273	0.0866752	0.0647012	0.319844	0.262467	0.406519	0.546908	0.0891168	0.366233	0.175792	0.395532	0.465116	0.170909	0.0305194	0.114753	0.0781298	0.0683635	0.0463896	0	0.0622597	0.356467	0.106208	0.212415	0.435818	0.0854544	0.054935	0.168467	0.371116	0.966856	0.0952207	0.207532	0.0512727	0.158701	0.335714	0.0610389	0.0830129	0.032961	0.0964414	0.00854544	0.0903375	0.0427272	0.12574	0.0573765
NAFLD	0.179454	0.0390649	0.0842337	0.135506	0.076909	0.0207532	0.122078	0.101325	0.15626	0.310078	0.242935	0.389428	0.590856	0.146493	0.416285	0.311298	0.37722	0.351584	0.236831	0.076909	0.0366233	0.0830129	0.0915583	0.0756882	0	0.0256363	0.411402	0.0647012	0.742233	0.371116	0.62748	0.131844	0.151376	0.324727	1.39779	0.456571	0.253922	0.140389	0.054935	0.445584	0.0976622	0.0561558	0.0415064	0.0183117	0.0158701	0.0952207	0.0231948	0.0354025	0.076909
NAFLD	0.179454	0.0415064	0.0805713	0.0927791	0.076909	0.00854544	0.0891168	0.0866752	0.0976622	0.314961	0.245376	0.374779	0.535921	0.0830129	0.37722	0.195324	0.360129	0.213636	0.190441	0.0415064	0.0280779	0.0964414	0.0524934	0.0634804	0	0.0573765	0.432155	0.087896	0.589636	0.410181	0.411402	0.107428	0.190441	0.344259	1.36727	0.295428	0.257584	0.107428	0.0500519	0.461454	0.102545	0.0451688	0.0317402	0.00854544	0.00854544	0.0671428	0.0378441	0.0366233	0.0634804
NAFLD	0.17335	0.0366233	0.0781298	0.098883	0.0744674	0	0.0695843	0.0903375	0.102545	0.316181	0.229506	0.354025	0.566441	0.104987	0.378441	0.191662	0.396753	0.343039	0.147714	0.0207532	0.0244156	0.0732467	0.076909	0.0573765	0	0.0451688	0.427272	0.076909	0.340597	0.399194	0.288104	0.0976622	0.174571	0.291766	1.79698	0.321064	0.236831	0.087896	0.0488311	0.465116	0.065922	0.0476103	0.0402857	0.00122078	0.0170909	0.0524934	0.0280779	0.0354025	0.100104
NAFLD	0.167247	0.0354025	0.0744674	0.113532	0.0720259	0.0158701	0.0610389	0.0805713	0.103766	0.289324	0.183117	0.324727	0.573765	0.118415	0.360129	0.17213	0.389428	0.399194	0.15748	0.0244156	0.0244156	0.113532	0.10987	0.111091	0	0.102545	0.437038	0.0402857	0.775194	0.395532	0.441922	0.126961	0.134286	0.303974	1.58457	0.365013	0.277116	0.186779	0.0634804	0.437038	0.139169	0.0634804	0.0366233	0	0.021974	0.0598181	0.0280779	0.0500519	0.111091
NAFLD	0.169688	0.0354025	0.0830129	0.0732467	0.076909	0	0.0524934	0.0634804	0.103766	0.307636	0.205091	0.349142	0.498077	0.0585973	0.325948	0.122078	0.395532	0.435818	0.124519	0.0146493	0.021974	0.0939999	0.0866752	0.0720259	0	0.0671428	0.443142	0.0561558	0.452908	0.424831	0.274675	0.0915583	0.188	0.312519	1.84704	0.296649	0.247818	0.0891168	0.054935	0.461454	0.0476103	0.0537142	0.032961	0	0.0146493	0.0463896	0.0244156	0.043948	0.108649
NAFLD	0.170909	0.0366233	0.0793505	0.0842337	0.0744674	0	0.0744674	0.0781298	0.0744674	0.306415	0.207532	0.317402	0.526155	0.0793505	0.37722	0.188	0.382103	0.258805	0.130623	0.0146493	0.0268571	0.175792	0.0415064	0.0744674	0	0.101325	0.467558	0.0512727	0.384545	0.444363	0.208753	0.0805713	0.180675	0.31374	1.59678	0.192883	0.253922	0.113532	0.0341818	0.418727	0.0793505	0.0524934	0.021974	0.0390649	0.00732467	0.0476103	0.0402857	0.0390649	0.0708051
NAFLD	0.140389	0.0231948	0.0903375	0	0.076909	0	0.158701	0.0134286	0.0390649	0.340597	0.273454	0.578649	0.115974	0	0.0122078	0	0.424831	0.424831	0.256363	0.0842337	0.076909	0	0.0415064	0	0.0170909	0	0	0.162363	0.0354025	0.00854544	0	0	0.0305194	0.365013	1.87389	0	0.0756882	0	0.0891168	0.0634804	0.0158701	0.0561558	0.0231948	0	0.0341818	0.0427272	0	0.0720259	0.368675
NAFLD	0.161143	0.0280779	0.0891168	0	0.0805713	0	0.12574	0.00488311	0.0354025	0.338155	0.269792	0.512727	0.098883	0	0.00610389	0	0.40774	0.284441	0.250259	0.076909	0.134286	0	0.0341818	0	0.00732467	0	0	0.140389	0.0305194	0.00122078	0	0	0.0170909	0.367454	1.75548	0	0.0647012	0	0.148935	0.0756882	0.00488311	0.0647012	0.0292987	0	0.0231948	0.0610389	0	0.0915583	0.328389
NAFLD	0.163584	0.0280779	0.0842337	0	0.0781298	0	0.144052	0.0134286	0.0402857	0.338155	0.249039	0.48587	0.223402	0	0.0305194	0	0.417506	0.311298	0.224623	0.0585973	0.0585973	0.021974	0.0305194	0.0134286	0.00244156	0	0.0756882	0.115974	0.0292987	0.0610389	0	0	0.0366233	0.371116	1.51743	0	0.0695843	0	0.0939999	0.098883	0.00244156	0.098883	0.0244156	0	0.0366233	0.0488311	0	0.0647012	0.421168
NAFLD	0.169688	0.0317402	0.0805713	0	0.0781298	0	0.108649	0.00976622	0.0476103	0.343039	0.26735	0.45535	0.0622597	0	0.0183117	0	0.368675	0.195324	0.230727	0.065922	0.0939999	0	0.043948	0.00122078	0.00122078	0	0.010987	0.112312	0.0354025	0.032961	0	0	0.021974	0.338155	1.83361	0	0.0585973	0	0.12574	0.0854544	0.00854544	0.0732467	0.0280779	0	0.0634804	0.0512727	0	0.0805713	0.438259
NAFLD	0.164805	0.0305194	0.0708051	0	0.0683635	0	0.101325	0.0170909	0.0488311	0.341818	0.280779	0.430934	0.122078	0	0.0622597	0	0.426051	0.383324	0.238052	0.0732467	0.14161	0.021974	0.021974	0.00366233	0	0	0.0500519	0.124519	0.0451688	0.0683635	0	0	0.0744674	0.351584	1.99597	0.00244156	0.0720259	0	0.17213	0.139169	0.00732467	0.0671428	0.0341818	0	0.0463896	0.0573765	0.00610389	0.108649	0.397973
NAFLD	0.162363	0.0292987	0.0756882	0.00122078	0.0744674	0	0.158701	0.0183117	0.0512727	0.338155	0.25148	0.473662	0.180675	0	0.0805713	0	0.306415	0.114753	0.236831	0.0683635	0.0805713	0.0402857	0.021974	0.0183117	0	0	0.119636	0.104987	0.0463896	0.161143	0	0	0.0793505	0.354025	1.78111	0.00122078	0.0756882	0	0.0891168	0.139169	0.00976622	0.0598181	0.0183117	0	0.0244156	0.0500519	0	0.0647012	0.327168
NAFLD	0.170909	0.032961	0.0793505	0.0170909	0.0781298	0	0.112312	0.0244156	0.0573765	0.338155	0.262467	0.429714	0.242935	0	0.150156	0.010987	0.385766	0.223402	0.253922	0.0854544	0.106208	0.0524934	0.0256363	0.0207532	0	0.0122078	0.159922	0.104987	0.0781298	0.17213	0	0	0.128182	0.321064	1.77867	0.0158701	0.104987	0	0.108649	0.198987	0.0170909	0.065922	0.0231948	0	0.0463896	0.054935	0.0158701	0.0891168	0.383324
NAFLD	0.17213	0.0341818	0.076909	0.00610389	0.0732467	0	0.104987	0.0244156	0.0500519	0.339376	0.28322	0.416285	0.180675	0	0.151376	0.010987	0.332052	0.150156	0.258805	0.0903375	0.0891168	0.0610389	0.032961	0.0170909	0	0.00732467	0.142831	0.098883	0.0830129	0.185558	0.00488311	0.00122078	0.162363	0.32961	1.79576	0.0207532	0.100104	0	0.0866752	0.205091	0.0158701	0.0537142	0.0195324	0	0.0292987	0.0500519	0.0158701	0.0573765	0.324727
NAFLD	0.174571	0.0341818	0.0781298	0.021974	0.0781298	0	0.17335	0.0317402	0.054935	0.328389	0.228285	0.432155	0.284441	0	0.218519	0.0378441	0.372337	0.20387	0.207532	0.0524934	0.148935	0.0891168	0.087896	0.0231948	0	0.0158701	0.179454	0.087896	0.0781298	0.257584	0.00976622	0.0122078	0.158701	0.322285	1.91174	0.0305194	0.117195	0.00488311	0.174571	0.240493	0.0183117	0.0647012	0.0366233	0	0.0231948	0.0647012	0.0268571	0.114753	0.240493
NAFLD	0.17335	0.0354025	0.076909	0.032961	0.0732467	0	0.103766	0.0305194	0.0537142	0.318623	0.209974	0.394311	0.372337	0.0183117	0.167247	0.0183117	0.416285	0.310078	0.17213	0.0354025	0.211195	0.0915583	0.0671428	0.0366233	0	0.032961	0.271013	0.113532	0.119636	0.29909	0	0.010987	0.12574	0.333272	1.8861	0.0366233	0.162363	0.0183117	0.208753	0.25148	0.0207532	0.0756882	0.0451688	0	0.0341818	0.0732467	0.0146493	0.135506	0.314961
NAFLD	0.178234	0.0366233	0.0781298	0.0463896	0.0744674	0	0.188	0.0524934	0.0598181	0.328389	0.255142	0.454129	0.383324	0.0207532	0.245376	0.0524934	0.336935	0.155039	0.25148	0.0854544	0.192883	0.0939999	0.032961	0.0317402	0	0.0305194	0.233169	0.112312	0.0634804	0.360129	0.0280779	0.0268571	0.168467	0.295428	1.70298	0.0488311	0.153818	0.0170909	0.195324	0.274675	0.0244156	0.0732467	0.0378441	0.00488311	0.032961	0.0842337	0.0402857	0.124519	0.327168
NAFLD	0.17335	0.0341818	0.076909	0.0354025	0.0756882	0	0.115974	0.0402857	0.0683635	0.335714	0.258805	0.422389	0.330831	0.00732467	0.249039	0.0537142	0.286883	0.10987	0.233169	0.0708051	0.196545	0.0634804	0.0244156	0.021974	0	0.00244156	0.117195	0.101325	0.087896	0.284441	0.0122078	0.0146493	0.161143	0.300311	1.81041	0.0231948	0.107428	0	0.218519	0.223402	0.0195324	0.0671428	0.0427272	0.00488311	0.0195324	0.0793505	0.0256363	0.117195	0.25148
NAFLD	0.174571	0.032961	0.0781298	0.0488311	0.0732467	0	0.111091	0.0366233	0.0891168	0.316181	0.205091	0.385766	0.435818	0.0354025	0.239272	0.0488311	0.335714	0.146493	0.178234	0.0341818	0.0292987	0.136727	0.0305194	0.065922	0	0.0634804	0.408961	0.102545	0.10987	0.435818	0.102545	0.0512727	0.189221	0.318623	1.84093	0.117195	0.186779	0.0305194	0.0830129	0.384545	0.0244156	0.0500519	0.0256363	0	0.0341818	0.0402857	0.043948	0.0610389	0.350363
NAFLD	0.167247	0.0317402	0.0732467	0.0451688	0.0695843	0	0.0830129	0.0415064	0.0720259	0.319844	0.214857	0.360129	0.400415	0.0231948	0.263688	0.065922	0.294207	0.108649	0.191662	0.0415064	0.0378441	0.135506	0.0317402	0.0585973	0	0.0561558	0.302753	0.102545	0.167247	0.430934	0.111091	0.0537142	0.201428	0.336935	1.56015	0.113532	0.179454	0.0244156	0.0817921	0.378441	0.0231948	0.0537142	0.021974	0.00366233	0.032961	0.0524934	0.0500519	0.0463896	0.241714
NAFLD	0.17335	0.0341818	0.0744674	0.054935	0.0683635	0	0.0891168	0.0451688	0.0671428	0.323506	0.238052	0.375999	0.444363	0.0378441	0.25148	0.0598181	0.375999	0.214857	0.225844	0.0683635	0.0598181	0.0976622	0.0378441	0.0524934	0	0.054935	0.352805	0.0695843	0.333272	0.399194	0.0817921	0.0427272	0.196545	0.330831	1.56992	0.126961	0.179454	0.0231948	0.118415	0.384545	0.0244156	0.076909	0.0341818	0	0.0463896	0.0610389	0.0354025	0.0708051	0.351584
NAFLD	0.161143	0.0292987	0.076909	0.0561558	0.0695843	0	0.0793505	0.0366233	0.087896	0.317402	0.213636	0.397973	0.440701	0.0366233	0.220961	0.0402857	0.405298	0.292987	0.197766	0.043948	0.0524934	0.0756882	0.0427272	0.0610389	0	0.054935	0.39309	0.111091	0.130623	0.405298	0.148935	0.0598181	0.209974	0.32961	1.81163	0.175792	0.205091	0.0415064	0.0927791	0.42361	0.0341818	0.0622597	0.0305194	0	0.0317402	0.0463896	0.0305194	0.0634804	0.277116
NAFLD	0.167247	0.032961	0.076909	0.0585973	0.0720259	0	0.0891168	0.0463896	0.0671428	0.318623	0.198987	0.380883	0.441922	0.0354025	0.255142	0.0585973	0.195324	0.0390649	0.178234	0.0366233	0.0378441	0.0903375	0.0231948	0.0402857	0	0.0476103	0.324727	0.114753	0.129402	0.449246	0.0256363	0.0292987	0.147714	0.330831	1.59311	0.0720259	0.147714	0.0170909	0.0537142	0.323506	0.0268571	0.0451688	0.0195324	0.00854544	0.0244156	0.0451688	0.0280779	0.0500519	0.225844
NAFLD	0.167247	0.0317402	0.0744674	0.0976622	0.0695843	0	0.0756882	0.065922	0.107428	0.29909	0.177013	0.334493	0.571324	0.0976622	0.352805	0.14161	0.301532	0.112312	0.194104	0.0476103	0.0390649	0.142831	0.0378441	0.0915583	0	0.0817921	0.484649	0.0891168	0.195324	0.433376	0.305194	0.103766	0.185558	0.301532	1.78478	0.271013	0.291766	0.139169	0.0561558	0.463896	0.0695843	0.065922	0.032961	0	0.0244156	0.0427272	0.0488311	0.0622597	0.240493
NAFLD	0.164805	0.0292987	0.0732467	0.0830129	0.0683635	0	0.0695843	0.0622597	0.100104	0.296649	0.178234	0.327168	0.528597	0.0695843	0.324727	0.114753	0.378441	0.225844	0.228285	0.0671428	0.0402857	0.162363	0.0341818	0.111091	0	0.065922	0.460233	0.0817921	0.452908	0.477324	0.307636	0.115974	0.166026	0.328389	1.6981	0.233169	0.240493	0.0756882	0.0537142	0.450467	0.0598181	0.0537142	0.0244156	0	0.0231948	0.0512727	0.0488311	0.0476103	0.180675
NAFLD	0.167247	0.0317402	0.0720259	0.107428	0.0683635	0	0.0573765	0.0939999	0.098883	0.307636	0.206311	0.325948	0.572545	0.103766	0.399194	0.218519	0.351584	0.189221	0.25148	0.0891168	0.0354025	0.126961	0.0378441	0.0781298	0	0.0537142	0.456571	0.0817921	0.25148	0.43948	0.400415	0.12574	0.178234	0.325948	1.51865	0.300311	0.253922	0.102545	0.0695843	0.461454	0.0695843	0.0708051	0.0354025	0.0292987	0.021974	0.054935	0.0585973	0.0463896	0.174571
NAFLD	0.164805	0.0305194	0.0708051	0.0671428	0.065922	0	0.0793505	0.0561558	0.101325	0.319844	0.227065	0.358909	0.441922	0.0354025	0.294207	0.0830129	0.363792	0.191662	0.25148	0.0866752	0.0231948	0.122078	0.0305194	0.065922	0	0.0744674	0.43948	0.0817921	0.302753	0.461454	0.114753	0.0647012	0.181896	0.32961	1.87634	0.122078	0.234389	0.0561558	0.0305194	0.388207	0.032961	0.0476103	0.0183117	0	0.0158701	0.0402857	0.0512727	0.0207532	0.10987
NAFLD	0.163584	0.0292987	0.0708051	0.0744674	0.0671428	0	0.0830129	0.0634804	0.0866752	0.324727	0.233169	0.355246	0.523714	0.0671428	0.316181	0.101325	0.327168	0.139169	0.211195	0.0537142	0.0256363	0.0964414	0.0402857	0.0500519	0	0.0573765	0.419947	0.0939999	0.36135	0.454129	0.0842337	0.0537142	0.180675	0.311298	1.78722	0.159922	0.211195	0.0476103	0.0354025	0.418727	0.0476103	0.0647012	0.0256363	0	0.0268571	0.0366233	0.0292987	0.0366233	0.196545
NAFLD	0.178234	0.0354025	0.0732467	0.0585973	0.0695843	0	0.0927791	0.0524934	0.0903375	0.317402	0.214857	0.382103	0.478545	0.0463896	0.271013	0.0683635	0.389428	0.244156	0.207532	0.0537142	0.0170909	0.0939999	0.0390649	0.0598181	0	0.0500519	0.40774	0.0695843	0.379662	0.394311	0.104987	0.0476103	0.206311	0.339376	1.89831	0.15748	0.211195	0.0451688	0.032961	0.422389	0.0378441	0.0634804	0.0231948	0	0.0231948	0.0402857	0.0183117	0.0354025	0.216078
NAFLD	0.179454	0.0366233	0.0708051	0.10987	0.0695843	0.00244156	0.100104	0.0903375	0.130623	0.302753	0.191662	0.36135	0.587194	0.119636	0.394311	0.21974	0.356467	0.211195	0.244156	0.0842337	0.0280779	0.122078	0.0476103	0.104987	0	0.0378441	0.463896	0.0305194	0.772752	0.394311	0.636025	0.14161	0.148935	0.29909	1.82262	0.432155	0.273454	0.153818	0.0732467	0.460233	0.0793505	0.0756882	0.0402857	0	0.0354025	0.0500519	0.0366233	0.043948	0.211195
NAFLD	0.162363	0.0305194	0.0671428	0.0756882	0.065922	0	0.0732467	0.0622597	0.0939999	0.296649	0.184337	0.324727	0.506623	0.0585973	0.360129	0.152597	0.250259	0.0732467	0.202649	0.0488311	0.0280779	0.191662	0.0366233	0.098883	0	0.0915583	0.47122	0.0610389	0.531038	0.360129	0.39309	0.0952207	0.211195	0.319844	1.61387	0.277116	0.300311	0.175792	0.0744674	0.452908	0.102545	0.0585973	0.0317402	0.00732467	0.0158701	0.0476103	0.0451688	0.0463896	0.134286
NAFLD	0.168467	0.0305194	0.0695843	0.0903375	0.0671428	0.0830129	0.135506	0.0671428	0.0866752	0.318623	0.225844	0.384545	0.548129	0.0781298	0.321064	0.107428	0.357688	0.198987	0.269792	0.106208	0.104987	0.117195	0.0488311	0.0695843	0.0256363	0.0488311	0.37722	0.0830129	0.223402	0.474882	0.202649	0.0927791	0.180675	0.302753	1.74205	0.196545	0.216078	0.0610389	0.216078	0.421168	0.0451688	0.0903375	0.0476103	0	0.0402857	0.0537142	0.0390649	0.108649	0.286883
NAFLD	0.175792	0.0341818	0.0708051	0.148935	0.0647012	0.0964414	0.142831	0.122078	0.139169	0.328389	0.29909	0.384545	0.599402	0.139169	0.42361	0.289324	0.303974	0.145273	0.321064	0.184337	0.0354025	0.101325	0.0415064	0.0585973	0.00244156	0.0585973	0.405298	0.0708051	0.375999	0.397973	0.474882	0.122078	0.188	0.318623	1.55283	0.274675	0.244156	0.117195	0.135506	0.386987	0.043948	0.0244156	0.0585973	0.0573765	0.0183117	0.0634804	0.0524934	0.0268571	0.101325
NAFLD	0.159922	0.0280779	0.0671428	0.0891168	0.0622597	0	0.0927791	0.0842337	0.0952207	0.310078	0.20387	0.362571	0.534701	0.0744674	0.40774	0.234389	0.29909	0.123299	0.269792	0.108649	0.0415064	0.119636	0.131844	0.0891168	0	0.0341818	0.424831	0.0805713	0.351584	0.34548	0.589636	0.115974	0.214857	0.311298	1.6273	0.346701	0.279558	0.126961	0.0793505	0.477324	0.0598181	0.0512727	0.043948	0.00366233	0.0207532	0.0781298	0.0305194	0.0756882	0.0842337
NAFLD	0.167247	0.0366233	0.0683635	0.0781298	0.0634804	0	0.0720259	0.0695843	0.104987	0.308857	0.201428	0.358909	0.489532	0.0488311	0.336935	0.122078	0.354025	0.178234	0.241714	0.0756882	0.0305194	0.114753	0.0317402	0.0866752	0	0.0683635	0.457792	0.0720259	0.412623	0.479766	0.212415	0.0939999	0.179454	0.324727	1.86535	0.191662	0.258805	0.0805713	0.0390649	0.440701	0.0476103	0.0524934	0.0207532	0	0.0122078	0.0427272	0.0402857	0.0280779	0.0744674
NAFLD	0.159922	0.0268571	0.0647012	0.106208	0.0647012	0	0.0488311	0.0891168	0.0915583	0.319844	0.224623	0.328389	0.589636	0.117195	0.366233	0.159922	0.292987	0.10987	0.236831	0.0720259	0.0268571	0.0622597	0.0891168	0.0561558	0	0.0280779	0.40774	0.054935	0.494415	0.396753	0.327168	0.0927791	0.222182	0.312519	1.8568	0.321064	0.229506	0.0732467	0.065922	0.474882	0.0512727	0.0610389	0.0317402	0	0.0244156	0.0415064	0.0231948	0.0415064	0.14161
NAFLD	0.131844	0.0207532	0.0793505	0	0.0720259	0	0.150156	0.0134286	0.0231948	0.333272	0.273454	0.578649	0.0476103	0	0.00610389	0	0.168467	0.032961	0.344259	0.207532	0.0427272	0	0.0512727	0	0.0134286	0	0	0.247818	0.0390649	0	0	0	0.0695843	0.416285	1.34774	0	0.0756882	0	0.0463896	0.0378441	0	0.054935	0.00610389	0	0.0683635	0.0354025	0.054935	0.0244156	0.445584
NAFLD	0.098883	0.00366233	0.0427272	0	0.0451688	0	0.167247	0.010987	0.0341818	0.336935	0.296649	0.551791	0.0671428	0	0.0134286	0	0.247818	0.0781298	0.317402	0.146493	0.0561558	0	0.0500519	0	0	0	0.0183117	0.208753	0.0390649	0.0378441	0	0	0.0476103	0.368675	1.89343	0	0.0610389	0	0.0830129	0.0915583	0.00244156	0.0598181	0.0158701	0	0.0268571	0.0402857	0	0.0500519	0.334493
NAFLD	0.175792	0.0280779	0.0952207	0	0.117195	0	0.146493	0.0183117	0.0378441	0.340597	0.295428	0.537142	0.0561558	0	0.0256363	0	0.218519	0.0561558	0.349142	0.168467	0.0476103	0	0.0378441	0.00732467	0.00122078	0	0	0.249039	0.0415064	0.0183117	0	0	0.0610389	0.386987	1.60166	0	0.0683635	0	0.0647012	0.076909	0.00976622	0.0610389	0.0183117	0	0.0415064	0.0512727	0	0.0488311	0.418727
NAFLD	0.131844	0.0195324	0.0488311	0	0.0598181	0	0.0744674	0.0207532	0.0378441	0.338155	0.300311	0.386987	0.102545	0	0.0305194	0	0.321064	0.146493	0.318623	0.137948	0.0793505	0	0.0463896	0.00854544	0.00244156	0	0.021974	0.23561	0.0476103	0.0537142	0	0	0.0561558	0.382103	1.63096	0	0.0695843	0	0.0854544	0.0976622	0.00854544	0.076909	0.0231948	0	0.0231948	0.0610389	0	0.0610389	0.274675
NAFLD	0.184337	0.0317402	0.0781298	0.0170909	0.0866752	0	0.130623	0.0231948	0.043948	0.334493	0.289324	0.435818	0.220961	0	0.0708051	0	0.394311	0.278337	0.29787	0.114753	0.0366233	0.0292987	0.0561558	0.0170909	0	0.00854544	0.106208	0.214857	0.054935	0.158701	0	0	0.0793505	0.375999	1.68589	0.00732467	0.0854544	0	0.0671428	0.158701	0.0134286	0.0720259	0.0280779	0	0.0158701	0.0463896	0.00732467	0.130623	0.280779
NAFLD	0.178234	0.0317402	0.0744674	0	0.0866752	0	0.0976622	0.0170909	0.0341818	0.339376	0.290545	0.428493	0.065922	0	0.0244156	0	0.318623	0.144052	0.327168	0.147714	0.0634804	0	0.0292987	0.00976622	0	0	0	0.167247	0.0402857	0.0720259	0	0	0.0244156	0.378441	1.70909	0	0.0573765	0	0.0561558	0.0708051	0.00854544	0.0622597	0.0146493	0	0.0268571	0.0500519	0	0.0805713	0.308857
NAFLD	0.175792	0.0317402	0.076909	0.0195324	0.0830129	0	0.0964414	0.0207532	0.0305194	0.32961	0.271013	0.395532	0.26613	0	0.0634804	0	0.42361	0.437038	0.274675	0.0915583	0.0512727	0.0415064	0.0280779	0.0207532	0	0.0244156	0.186779	0.211195	0.054935	0.122078	0	0	0.0854544	0.382103	1.49789	0.00610389	0.0939999	0	0.076909	0.159922	0.00122078	0.0817921	0.021974	0	0.021974	0.0537142	0.00854544	0.043948	0.296649
NAFLD	0.175792	0.0305194	0.076909	0	0.0830129	0	0.0817921	0.00854544	0.0366233	0.32961	0.255142	0.397973	0.153818	0	0.0415064	0	0.330831	0.153818	0.272233	0.0903375	0.0476103	0.0305194	0.0488311	0.0195324	0	0.0146493	0.161143	0.186779	0.0463896	0.076909	0	0	0.0463896	0.367454	1.76769	0	0.0781298	0	0.0598181	0.113532	0.00610389	0.0732467	0.0170909	0	0.032961	0.0378441	0	0.0463896	0.327168
NAFLD	0.180675	0.032961	0.076909	0.0207532	0.0793505	0	0.0793505	0.0268571	0.0512727	0.333272	0.279558	0.384545	0.286883	0	0.137948	0.00732467	0.209974	0.0512727	0.284441	0.101325	0.0378441	0.0610389	0.0317402	0.0231948	0	0.0256363	0.241714	0.15626	0.0671428	0.263688	0	0.00488311	0.118415	0.357688	1.60166	0.021974	0.139169	0.00488311	0.0537142	0.220961	0.0158701	0.0500519	0.0170909	0	0.0183117	0.0476103	0.0170909	0.0317402	0.272233
NAFLD	0.188	0.0354025	0.0781298	0.0122078	0.0744674	0	0.0927791	0.0244156	0.0756882	0.330831	0.321064	0.441922	0.145273	0	0.0598181	0	0.256363	0.0964414	0.385766	0.357688	0.0341818	0.0280779	0.043948	0.0195324	0.00122078	0.032961	0.113532	0.140389	0.0561558	0.100104	0	0	0.0817921	0.390649	1.41244	0.0231948	0.0683635	0.0256363	0.0720259	0.112312	0.0134286	0.0292987	0.0305194	0	0.0231948	0.0830129	0.00122078	0.0183117	0.133065
NAFLD	0.166026	0.0280779	0.0732467	0.0683635	0.0695843	0	0.10987	0.0695843	0.0476103	0.322285	0.269792	0.362571	0.495636	0.0512727	0.290545	0.0793505	0.384545	0.264909	0.354025	0.230727	0.0512727	0.14161	0.0744674	0.0537142	0	0.0793505	0.410181	0.147714	0.278337	0.432155	0.0915583	0.065922	0.184337	0.338155	1.5333	0.117195	0.23561	0.054935	0.0598181	0.373558	0.032961	0.114753	0.0292987	0.010987	0.0427272	0.0585973	0.0695843	0.0390649	0.212415
NAFLD	0.153818	0.0244156	0.0671428	0.0366233	0.065922	0	0.140389	0.0354025	0.0427272	0.322285	0.258805	0.435818	0.408961	0.0231948	0.175792	0.0195324	0.412623	0.334493	0.310078	0.140389	0.043948	0.118415	0.0488311	0.0488311	0	0.0891168	0.413844	0.101325	0.134286	0.314961	0.0341818	0.0305194	0.186779	0.336935	1.68223	0.0720259	0.220961	0.0390649	0.0903375	0.317402	0.0231948	0.0817921	0.0256363	0	0.0317402	0.0488311	0.0378441	0.0573765	0.317402
NAFLD	0.166026	0.0292987	0.0744674	0.0561558	0.0708051	0	0.106208	0.0500519	0.0573765	0.327168	0.263688	0.379662	0.48709	0.0463896	0.238052	0.0488311	0.238052	0.0708051	0.347922	0.206311	0.0402857	0.087896	0.0341818	0.0378441	0	0.0500519	0.367454	0.117195	0.257584	0.434597	0.043948	0.0451688	0.175792	0.419947	1.12434	0.102545	0.196545	0.0268571	0.0756882	0.369896	0.032961	0.087896	0.0268571	0.0122078	0.0268571	0.065922	0.0366233	0.0476103	0.374779
NAFLD	0.17335	0.0305194	0.0756882	0.0195324	0.076909	0	0.0793505	0.0244156	0.0378441	0.32961	0.262467	0.373558	0.316181	0	0.111091	0	0.416285	0.355246	0.321064	0.158701	0.0585973	0.0793505	0.0280779	0.0244156	0	0.0366233	0.310078	0.153818	0.0610389	0.202649	0	0	0.104987	0.352805	1.6981	0.00976622	0.150156	0.00732467	0.0598181	0.178234	0.0207532	0.0683635	0.0183117	0	0.0402857	0.0427272	0.0122078	0.0427272	0.365013
NAFLD	0.168467	0.0305194	0.0683635	0.0305194	0.0647012	0	0.0622597	0.0268571	0.0524934	0.321064	0.249039	0.322285	0.360129	0.0195324	0.159922	0.0134286	0.360129	0.212415	0.322285	0.17213	0.0366233	0.098883	0.0622597	0.0366233	0	0.104987	0.43948	0.136727	0.107428	0.29787	0	0.00976622	0.124519	0.349142	1.56504	0.0427272	0.197766	0.0366233	0.0610389	0.261246	0.0378441	0.0866752	0.0207532	0	0.0268571	0.0427272	0.0268571	0.0415064	0.28322
NAFLD	0.164805	0.0280779	0.0695843	0.0634804	0.0634804	0	0.0976622	0.0451688	0.0500519	0.31374	0.233169	0.365013	0.505402	0.0537142	0.257584	0.054935	0.401636	0.295428	0.25148	0.0817921	0.0720259	0.124519	0.0390649	0.065922	0	0.0744674	0.432155	0.155039	0.275896	0.402857	0.144052	0.0720259	0.206311	0.32961	1.64561	0.159922	0.262467	0.0817921	0.112312	0.410181	0.0366233	0.0732467	0.0305194	0	0.0427272	0.0573765	0.0524934	0.0708051	0.358909
NAFLD	0.161143	0.0268571	0.0695843	0.0854544	0.0671428	0	0.0585973	0.0817921	0.0512727	0.31374	0.21974	0.301532	0.551791	0.0793505	0.383324	0.170909	0.34548	0.169688	0.238052	0.0671428	0.0415064	0.198987	0.0341818	0.0756882	0	0.0744674	0.43948	0.0695843	0.303974	0.434597	0.174571	0.0915583	0.202649	0.339376	1.52475	0.17213	0.261246	0.0866752	0.0781298	0.427272	0.0415064	0.0634804	0.0268571	0.0598181	0.0170909	0.0512727	0.0622597	0.0524934	0.230727
NAFLD	0.169688	0.0292987	0.0708051	0.0341818	0.0720259	0	0.0634804	0.032961	0.0488311	0.318623	0.224623	0.338155	0.396753	0.0195324	0.200208	0.0292987	0.341818	0.161143	0.225844	0.0561558	0.0598181	0.14161	0.032961	0.0622597	0	0.0927791	0.466337	0.122078	0.380883	0.264909	0.0280779	0.0231948	0.183117	0.336935	1.83971	0.0720259	0.277116	0.0866752	0.0622597	0.318623	0.0427272	0.0622597	0.0195324	0	0.0512727	0.0390649	0.0207532	0.0451688	0.383324
NAFLD	0.17213	0.0317402	0.0708051	0.0781298	0.076909	0	0.0427272	0.0488311	0.0561558	0.273454	0.152597	0.274675	0.498077	0.0537142	0.316181	0.100104	0.357688	0.194104	0.269792	0.0976622	0.0415064	0.257584	0.0537142	0.207532	0	0.151376	0.472441	0.076909	0.432155	0.466337	0.179454	0.102545	0.14161	0.312519	1.68834	0.146493	0.311298	0.15748	0.0817921	0.383324	0.0537142	0.0671428	0.0268571	0	0.0415064	0.0561558	0.0402857	0.0500519	0.336935
NAFLD	0.174571	0.0305194	0.0695843	0.115974	0.0695843	0	0.0415064	0.108649	0.0695843	0.307636	0.21974	0.277116	0.600623	0.120857	0.396753	0.200208	0.311298	0.135506	0.278337	0.102545	0.0866752	0.200208	0.0366233	0.0903375	0	0.0732467	0.445584	0.0647012	0.275896	0.440701	0.278337	0.119636	0.181896	0.333272	1.40145	0.252701	0.305194	0.180675	0.144052	0.443142	0.0732467	0.0805713	0.0415064	0.065922	0.0317402	0.0817921	0.065922	0.0793505	0.262467
NAFLD	0.278337	0.0744674	0.164805	0.0268571	0.177013	0	0.379662	0.0354025	0.162363	0.321064	0.278337	0.633584	0.277116	0.00610389	0.175792	0.0231948	0.386987	0.476103	0.241714	0.0463896	0.0244156	0.0463896	0.0476103	0.021974	0.0170909	0.0170909	0.119636	0.131844	0.113532	0.211195	0.0317402	0.0158701	0.167247	0.341818	1.50766	0.0427272	0.076909	0.0231948	0.0476103	0.229506	0.021974	0.0366233	0.0341818	0.0134286	0.0207532	0.0708051	0.043948	0.0402857	0.166026
NAFLD	0.223402	0.0500519	0.136727	0.0195324	0.152597	0	0.227065	0.0268571	0.0476103	0.328389	0.288104	0.523714	0.188	0	0.129402	0.00244156	0.343039	0.183117	0.153818	0.00488311	0.144052	0.0451688	0.0598181	0.0195324	0.0146493	0.00244156	0.065922	0.104987	0.065922	0.152597	0.0231948	0.00732467	0.162363	0.346701	1.70421	0.021974	0.0927791	0	0.120857	0.195324	0.0195324	0.0781298	0.0305194	0	0.0183117	0.0378441	0.0305194	0.098883	0.236831
NAFLD	0.189221	0.0378441	0.137948	0	0.123299	0	0.240493	0.0122078	0.0512727	0.339376	0.333272	0.615272	0.0805713	0	0.0158701	0	0.415064	0.465116	0.161143	0.021974	0.128182	0	0.054935	0	0.010987	0	0	0.170909	0.0378441	0	0	0	0.0488311	0.355246	1.82995	0	0.0610389	0	0.257584	0.112312	0.00732467	0.0805713	0.0390649	0	0.0207532	0.0402857	0	0.151376	0.294207
NAFLD	0.201428	0.0451688	0.106208	0.010987	0.115974	0	0.134286	0.0244156	0.0427272	0.339376	0.308857	0.465116	0.217298	0	0.140389	0.00610389	0.394311	0.252701	0.155039	0.0195324	0.0891168	0.0647012	0.0500519	0.0183117	0	0.010987	0.101325	0.120857	0.0781298	0.118415	0	0	0.147714	0.371116	1.42343	0.0146493	0.107428	0	0.12574	0.191662	0.00732467	0.0732467	0.0268571	0.00122078	0.00976622	0.0378441	0.0231948	0.0842337	0.264909
NAFLD	0.202649	0.0500519	0.103766	0.0305194	0.0964414	0	0.17213	0.0366233	0.0537142	0.334493	0.31374	0.450467	0.307636	0.00366233	0.190441	0.0280779	0.405298	0.324727	0.188	0.0390649	0.108649	0.0756882	0.0585973	0.021974	0	0.0146493	0.0708051	0.102545	0.098883	0.338155	0.0134286	0.0231948	0.152597	0.327168	1.62241	0.0378441	0.117195	0.00244156	0.101325	0.256363	0.0195324	0.0488311	0.0292987	0	0.0134286	0.0451688	0.0268571	0.0647012	0.181896
NAFLD	0.17213	0.032961	0.0756882	0.076909	0.0732467	0.0939999	0.108649	0.065922	0.0952207	0.328389	0.257584	0.366233	0.545688	0.0817921	0.311298	0.101325	0.405298	0.316181	0.28322	0.128182	0	0.118415	0.098883	0.0537142	0.0427272	0.0488311	0.428493	0.0976622	0.216078	0.452908	0.136727	0.0744674	0.174571	0.321064	1.692	0.213636	0.225844	0.0683635	0.0256363	0.451688	0.0292987	0.0537142	0.0280779	0.00488311	0.0390649	0.0378441	0.0476103	0.0305194	0.322285
NAFLD	0.166026	0.0305194	0.065922	0.103766	0.0647012	0.0488311	0.0634804	0.0842337	0.10987	0.324727	0.25148	0.339376	0.570103	0.100104	0.366233	0.163584	0.400415	0.341818	0.273454	0.113532	0	0.0793505	0.0817921	0.054935	0.0256363	0.0415064	0.42361	0.0793505	0.322285	0.469999	0.229506	0.102545	0.163584	0.341818	1.41366	0.26735	0.188	0.0524934	0.0207532	0.451688	0.0720259	0.0671428	0.0305194	0.021974	0.021974	0.0647012	0.032961	0.0317402	0.147714
NAFLD	0.155039	0.0280779	0.065922	0.0903375	0.0610389	0.0378441	0.10987	0.0732467	0.101325	0.31374	0.213636	0.372337	0.561558	0.0927791	0.339376	0.129402	0.396753	0.280779	0.23561	0.0756882	0	0.102545	0.0720259	0.076909	0.0244156	0.0866752	0.48587	0.0744674	0.388207	0.416285	0.150156	0.0695843	0.183117	0.385766	1.21834	0.240493	0.23561	0.0927791	0.0183117	0.445584	0.117195	0.0903375	0.0244156	0.00976622	0.0122078	0.0427272	0.0183117	0.0317402	0.162363
NAFLD	0.158701	0.0292987	0.0671428	0.0732467	0.0695843	0.0378441	0.0866752	0.0695843	0.104987	0.327168	0.246597	0.367454	0.51883	0.065922	0.333272	0.122078	0.372337	0.23561	0.273454	0.10987	0	0.0756882	0.0854544	0.054935	0.0292987	0.0341818	0.427272	0.102545	0.268571	0.461454	0.222182	0.102545	0.17213	0.366233	1.35873	0.261246	0.198987	0.0463896	0.021974	0.462675	0.076909	0.0683635	0.0280779	0.00732467	0.0183117	0.0512727	0.0280779	0.0305194	0.118415
NAFLD	0.168467	0.0354025	0.065922	0.0866752	0.0634804	0.0354025	0.0573765	0.0939999	0.106208	0.328389	0.246597	0.344259	0.559116	0.0866752	0.383324	0.183117	0.273454	0.0939999	0.302753	0.147714	0	0.0842337	0.0732467	0.0488311	0.0134286	0.043948	0.434597	0.0683635	0.43948	0.468779	0.162363	0.0817921	0.188	0.39309	1.10847	0.218519	0.207532	0.0512727	0.0146493	0.459012	0.0891168	0.0561558	0.0244156	0.043948	0.00976622	0.0610389	0.0305194	0.032961	0.0732467
[truncated: 30 more columns]

## Sheet: sheet2
VOC	Mean_MAFLD	Mean_Control	Fold_change_(MAFLD/Control)	log2FC
14	0.128481	0.0531244	2.4185	1.27411
(E)-2-hexenal-D	0.0486646	0.0203417	2.39236	1.25843
7	0.0530372	0.0264182	2.0076	1.00547
3	0.039187	0.0203554	1.92513	0.944959
Benzaldehyde-D	1.99439	1.05243	1.89503	0.0742212
25	0.21472	0.113752	1.88762	0.0122253
1	0.620421	0.329528	1.88276	-0.0404316
4-Ketoisophorone-D	0.0865642	0.0465953	1.85779	0.893587
Nonanal-M	0.411006	0.222854	1.84429	-0.0788134
cyclopentanone-M	0.300651	0.163036	1.84409	0.299505
8	0.127371	0.0696255	1.82938	0.871355
24	0.251132	0.138318	1.81561	0.220248
Methyl acetate	0.929817	0.526827	1.76494	0.00816545
Benzaldehyde-M	0.634438	0.361199	1.75648	-0.111058
3-Penten-2-one, 4-methyl-	0.068854	0.0395175	1.74237	-0.0244289
3-Ethyl-2-hydroxy-2-cyclopenten-1-one	0.0925682	0.0535359	1.72909	0.790011
2-methylpropyl butanoate	0.0931253	0.0544817	1.70929	-0.0306725
allyl methyl trisulfide	0.0457792	0.027008	1.69502	0.761305
13	0.0769659	0.0456214	1.68706	0.320388
1-heptanol	0.0759893	0.0457997	1.65916	0.289812
1-octen-3-one-D	0.0340636	0.0205618	1.65665	0.344064
Nonanal-D	0.0956112	0.057856	1.65257	-0.0485339
(E)-2-nonenal	0.0624379	0.0378578	1.64927	0.47002
dihydro-2-methyl-3(2H)-furanone	0.0591204	0.0359101	1.64635	0.123532
p-xylene	0.0345702	0.021151	1.63445	0.708803
isoamyl acetate	0.0860441	0.0528089	1.62935	0.322647
19	0.0466233	0.0286677	1.62634	0.353337
2-ethylthiophene	0.093058	0.0572382	1.6258	-0.0802722
ethyl dihydrocinnamate-D	0.060319	0.0372269	1.62031	0.115114
butanoic acid 1-methylethyl ester	0.14603	0.0901729	1.61944	0.233707
4-Ketoisophorone-M	0.262657	0.164064	1.60094	0.564659
(Z)-2-Penten1ol	0.289102	0.181018	1.59709	0.675447
23	0.0349919	0.0219466	1.59441	0.673027
(E)-2-hexenal-M	0.197157	0.124862	1.579	0.504692
21	0.160014	0.102065	1.56776	0.233706
5	0.0430047	0.0274332	1.56761	0.64857
17	0.0716611	0.0457174	1.56748	0.176334
N-ethylpyrrolidone	0.098419	0.0628083	1.56697	0.123442
2-Hexanone	0.0363126	0.0232359	1.56278	0.644113
4	0.493989	0.316223	1.56216	0.317216
ethyl dihydrocinnamate-M	0.286535	0.18394	1.55777	0.0202126
benzene acetaldehyde-M	0.591805	0.380732	1.55439	-0.0735617
2-pentyl furan	0.176271	0.113807	1.54887	0.362062
( E)-2-octenal	0.0407192	0.0264045	1.54213	0.218359
20	0.148737	0.0966472	1.53897	0.296973
Pentanal	0.545691	0.356206	1.53195	-0.0432309
6	0.334896	0.218917	1.52979	0.515301
cyclopentanone-D	0.152477	0.0998157	1.52759	0.295175
1-octen-3-one-M	0.1	0.0657848	1.52011	0.13101
6-methyl-5-hepten-2-one	0.231704	0.153173	1.51269	0.597116
2-Butoxyethanol	0.0988497	0.0654145	1.51113	0.595627
9	0.350677	0.232853	1.506	0.415995
Benzothiazole	0.0540028	0.0359924	1.50039	0.585342
2-Octanol	0.0752568	0.0501616	1.50029	0.139569
2-Propanone	2.99916	2.00742	1.49404	0.000552316
2-Pentanone	0.996321	0.778253	1.2802	0.120966
2	0.256053	0.281273	0.910336	-0.135529
12	0.0594963	0.0658397	0.903653	-0.146159
Citral	0.0912032	0.101887	0.895141	-0.159813
15	0.0284108	0.0318088	0.893175	-0.162985
2,3-dihydrobenzofuran	0.0917137	0.102765	0.892462	-0.164137
3-penten-2-one	0.017557	0.0198342	0.885188	-0.175944
2,3-Butanediol	0.233857	0.267954	0.87275	-0.19636
11	0.402812	0.463786	0.868531	-0.203351
18	0.0999928	0.115288	0.86733	-0.205347
2-methyl-2-butenal (E)	0.0291988	0.0340995	0.856282	-0.223841
Acetic acid butyl ester	0.0837564	0.0988007	0.847731	-0.238321
phenyl propionaldehyde	0.114953	0.139964	0.821302	-0.284016
Cyclohexane, butyl-	0.108671	0.133367	0.814833	-0.295424
2-propyl acetate	0.0374113	0.0468833	0.797965	-0.325602
22	0.279924	0.363586	0.769899	-0.37726
benzene acetaldehyde-D	0.279847	0.364683	0.767369	-0.382008
2-Ethylbutanal	0.0696398	0.097333	0.71548	-0.483017
16	0.0254588	0.0381596	0.667166	-0.583883
dimethylamine	0.0241492	0.0509435	0.474039	-1.07692
(E)-3-hexenoic acid	0.01597	0.0345658	0.462017	-1.11398
2,4-Dimethylbenzaldehyde	0.00977732	0.0249231	0.3923	-1.34997
10	0.0323062	0.0934238	0.345803	-1.53198
furaneol	0.00476103	0.0256089	0.185913	-2.4273
