# Supplementary material for: Harnessing serum VOCs and machine learning for the early detection of MAFLD
Source: Front Endocrinol (Lausanne). 2025 Nov 18;16:1691853. doi: 10.3389/fendo.2025.1691853 (PMC12668926; doi:10.3389/fendo.2025.1691853)
Supplement: Supplementary file 4 [file Table2.xlsx]

## Sheet: Table S2
feature	test_used	p_raw	group1_center	group0_center	effect	effect_type	q_BH	signif_FDR_0_05
10	wilcox_test (two_sided)	1.5878588230102e-14	0.0268571	0.0720259	-0.63381	Cliffs_delta	1.25440847017806e-12	TRUE
furaneol	wilcox_test (two_sided)	2.63271208573589e-13	0	0.0183117	-0.553115	Cliffs_delta	1.03992127386567e-11	TRUE
22	t_test (Welch, two_sided)	4.29441744211271e-13	0.279924305690909	0.363585977078652	-1.15032	Cohen_d	1.13086325975635e-11	TRUE
Benzaldehyde-M	wilcox_test (two_sided)	1.59319309602513e-08	0.33022	0.36135	-0.466394	Cliffs_delta	3.14655636464963e-07	TRUE
2,4-Dimethylbenzaldehyde	wilcox_test (two_sided)	1.28555603053193e-07	0	0.0244156	-0.370174	Cliffs_delta	2.03117852824045e-06	TRUE
1-heptanol	wilcox_test (two_sided)	1.94901610797777e-07	0.0512727	0.0427272	0.429111338100102	Cliffs_delta	2.56620454217072e-06	TRUE
2	t_test (Welch, two_sided)	2.54472779688462e-07	0.256052555454545	0.281272645393258	-0.734581	Cohen_d	2.8719070850555e-06	TRUE
3-Ethyl-2-hydroxy-2-cyclopenten-1-one	wilcox_test (two_sided)	3.48215909638319e-07	0.0933895	0.0512727	0.420326864147089	Cliffs_delta	3.1804894363826e-06	TRUE
(E)-2-hexenal-M	wilcox_test (two_sided)	3.62334239587891e-07	0.191052	0.101325	0.419918283963228	Cliffs_delta	3.1804894363826e-06	TRUE
1	wilcox_test (two_sided)	6.37536877934324e-07	0.322285	0.32961	-0.410725	Cliffs_delta	5.03654133568116e-06	TRUE
(E)-3-hexenoic acid	wilcox_test (two_sided)	7.07981226748592e-07	0.010987	0.0268571	-0.409091	Cliffs_delta	5.08459244664898e-06	TRUE
allyl methyl trisulfide	wilcox_test (two_sided)	2.37968954716062e-06	0.043948	0.0207532	0.389274770173647	Cliffs_delta	1.40113846545385e-05	TRUE
3	wilcox_test (two_sided)	2.26779752840878e-06	0.0354026	0.010987	0.386925434116445	Cliffs_delta	1.40113846545385e-05	TRUE
Acetic acid butyl ester	wilcox_test (two_sided)	2.48303019194353e-06	0.0781298	0.098883	-0.388662	Cliffs_delta	1.40113846545385e-05	TRUE
(E)-2-hexenal-D	wilcox_test (two_sided)	3.44935190483295e-06	0.0378441	0.00122078	0.376098059244127	Cliffs_delta	1.81665866987869e-05	TRUE
2-Butoxyethanol	wilcox_test (two_sided)	4.26358709792567e-06	0.0817921	0.0280779	0.379468845760981	Cliffs_delta	2.1051461296008e-05	TRUE
(Z)-2-Penten1ol	wilcox_test (two_sided)	4.91423476980885e-06	0.355246	0.158701	0.376710929519918	Cliffs_delta	2.28367380479352e-05	TRUE
7	wilcox_test (two_sided)	9.18609762453997e-06	0.0494415	0.00122078	0.358733401430031	Cliffs_delta	4.03167617965921e-05	TRUE
cyclopentanone-M	wilcox_test (two_sided)	1.59437721109778e-05	0.195935	0.15626	0.356179775280899	Cliffs_delta	6.62925261456446e-05	TRUE
cyclopentanone-D	wilcox_test (two_sided)	2.33501629496451e-05	0.0695843	0.0488311	0.349131767109295	Cliffs_delta	9.22331436510981e-05	TRUE
2-Ethylbutanal	wilcox_test (two_sided)	2.71842540298576e-05	0.0634804	0.0830129	-0.346272	Cliffs_delta	0.00010226457468375	TRUE
4-Ketoisophorone-M	wilcox_test (two_sided)	2.88043455767396e-05	0.256363	0.136727	0.345250255362615	Cliffs_delta	0.000103433786389201	TRUE
4-Ketoisophorone-D	wilcox_test (two_sided)	5.13641914789286e-05	0.0592077	0.00488311	0.328907048008172	Cliffs_delta	0.000176424831601537	TRUE
2-pentyl furan	wilcox_test (two_sided)	6.27690136245255e-05	0.162363	0.122078	0.330337078651685	Cliffs_delta	0.000181958510793346	TRUE
8	wilcox_test (two_sided)	5.70038076131471e-05	0.100104	0.0207532	0.331154239019408	Cliffs_delta	0.000181958510793346	TRUE
9	wilcox_test (two_sided)	6.44916240786544e-05	0.347922	0.202649	0.329826353421859	Cliffs_delta	0.000181958510793346	TRUE
p-xylene	wilcox_test (two_sided)	6.13249399451024e-05	0.0311298	0.0183117	0.330132788559755	Cliffs_delta	0.000181958510793346	TRUE
butanoic acid 1-methylethyl ester	wilcox_test (two_sided)	6.10787847301938e-05	0.103766	0.0830129	0.330847803881512	Cliffs_delta	0.000181958510793346	TRUE
11	wilcox_test (two_sided)	6.75504097756312e-05	0.387597	0.435818	-0.328907	Cliffs_delta	0.000184016633526719	TRUE
benzene acetaldehyde-D	wilcox_test (two_sided)	8.18984864349741e-05	0.26674	0.374779	-0.325128	Cliffs_delta	0.000215666014278765	TRUE
14	wilcox_test (two_sided)	0.000103577434171919	0.0701947	0.00122078	0.311031664964249	Cliffs_delta	0.000263955396760697	TRUE
6	wilcox_test (two_sided)	0.000117623306446256	0.361961	0.229506	0.317875383043922	Cliffs_delta	0.000290382537789194	TRUE
(E)-2-nonenal	wilcox_test (two_sided)	0.000177553882201754	0.0494415	0.0280779	0.309397344228805	Cliffs_delta	0.000425053233149653	TRUE
6-methyl-5-hepten-2-one	wilcox_test (two_sided)	0.000220886789354647	0.205701	0.0756882	0.304902962206333	Cliffs_delta	0.000513236951735797	TRUE
2-Hexanone	wilcox_test (two_sided)	0.000252260472497628	0.0323506	0.0170909	0.30194075587334	Cliffs_delta	0.000569387923637504	TRUE
Cyclohexane, butyl-	wilcox_test (two_sided)	0.000360088032892605	0.101935	0.119636	-0.294484	Cliffs_delta	0.000790193183292106	TRUE
benzene acetaldehyde-M	wilcox_test (two_sided)	0.000450585343543796	0.379051	0.394311	-0.289581	Cliffs_delta	0.000962060598377294	TRUE
Benzothiazole	wilcox_test (two_sided)	0.000647126031852697	0.0537142	0.0244156	0.28100102145046	Cliffs_delta	0.00134534096095692	TRUE
20	wilcox_test (two_sided)	0.00180311244514258	0.0482207	0.021974	0.257405515832482	Cliffs_delta	0.00365245854272471	TRUE
4	wilcox_test (two_sided)	0.00201236357713685	0.441311	0.310078	0.254954034729316	Cliffs_delta	0.00397441806484527	TRUE
23	wilcox_test (two_sided)	0.00210657603009754	0.0280779	0.0195324	0.253728294177732	Cliffs_delta	0.00405901235067575	TRUE
isoamyl acetate	wilcox_test (two_sided)	0.00228507397831096	0.0585973	0.0488311	0.251787538304392	Cliffs_delta	0.00429811534015632	TRUE
5	wilcox_test (two_sided)	0.00244567986111512	0.0354025	0.00244156	0.243615934627171	Cliffs_delta	0.00449322579135104	TRUE
( E)-2-octenal	t_test (Welch, two_sided)	0.00294390022644033	0.0307192043909091	0.0264044600741573	0.422508390791372	Cohen_d	0.00528563904292695	TRUE
18	wilcox_test (two_sided)	0.00385839598260925	0.0921687	0.108649	-0.238509	Cliffs_delta	0.0067736285028029	TRUE
phenyl propionaldehyde	wilcox_test (two_sided)	0.00827919379659871	0.105597	0.124519	-0.217978	Cliffs_delta	0.0142186154332891	TRUE
2-methyl-2-butenal (E)	wilcox_test (two_sided)	0.012567234006837	0.0280779	0.0317402	-0.20572	Cliffs_delta	0.0211236486497899	TRUE
13	wilcox_test (two_sided)	0.0162456322836613	0.0469999	0.00854544	0.197548518896834	Cliffs_delta	0.0267376031335258	TRUE
24	wilcox_test (two_sided)	0.016833692902628	0.148324	0.114753	0.197344228804903	Cliffs_delta	0.0271400354960738	TRUE
2,3-Butanediol	wilcox_test (two_sided)	0.0195664575618131	0.241104	0.273454	-0.192748	Cliffs_delta	0.0309150029476647	TRUE
Benzaldehyde-D	wilcox_test (two_sided)	0.0231217689008449	1.68711	1.59922	0.187538304392237	Cliffs_delta	0.0358160733954264	TRUE
12	wilcox_test (two_sided)	0.0288789760139716	0.0543246	0.0671428	-0.180388	Cliffs_delta	0.0438738289443031	TRUE
19	wilcox_test (two_sided)	0.0294630634965747	0.0286883	0.0195324	0.179673135852911	Cliffs_delta	0.043916641815649	TRUE
16	wilcox_test (two_sided)	0.0326225134830053	0.0170909	0.0256363	-0.175383	Cliffs_delta	0.0477255289843966	TRUE
21	wilcox_test (two_sided)	0.0351217242928845	0.113532	0.0939999	0.173953013278856	Cliffs_delta	0.0504475676206886	FALSE
2-Pentanone	t_test (Welch, two_sided)	0.0417703615700894	0.846320718727273	0.778252576853933	0.290261233631838	Cohen_d	0.0585518647507844	FALSE
dimethylamine	wilcox_test (two_sided)	0.0422462821619584	0.0170909	0.0231948	-0.167314	Cliffs_delta	0.0585518647507844	FALSE
17	wilcox_test (two_sided)	0.0459321729077665	0.0482207	0.0427272	0.164759959141982	Cliffs_delta	0.0625627872364406	FALSE
2-Octanol	wilcox_test (two_sided)	0.0700534597443412	0.0457792	0.0244156	0.148927477017365	Cliffs_delta	0.0938003952508976	FALSE
1-octen-3-one-M	wilcox_test (two_sided)	0.0826164993309673	0.0689739	0.0585973	0.143309499489275	Cliffs_delta	0.108778390785774	FALSE
Nonanal-M	wilcox_test (two_sided)	0.11392941894177	0.195935	0.230727	-0.130541	Cliffs_delta	0.147547936006555	FALSE
3-Penten-2-one, 4-methyl-	wilcox_test (two_sided)	0.127553665696921	0.0250259	0.0207532	0.125638406537283	Cliffs_delta	0.162528057904142	FALSE
Citral	wilcox_test (two_sided)	0.14254998063385	0.0781298	0.0830129	-0.121042	Cliffs_delta	0.178753150318637	FALSE
ethyl dihydrocinnamate-D	wilcox_test (two_sided)	0.163215455352687	0.0354025	0.0341818	0.115015321756895	Cliffs_delta	0.201469077700973	FALSE
2,3-dihydrobenzofuran	wilcox_test (two_sided)	0.222524969515142	0.0811817	0.0842337	-0.100715	Cliffs_delta	0.270453424487634	FALSE
2-ethylthiophene	wilcox_test (two_sided)	0.252545802115506	0.073857	0.0756882	-0.0944842	Cliffs_delta	0.302289672229167	FALSE
dihydro-2-methyl-3(2H)-furanone	wilcox_test (two_sided)	0.353273836332458	0.032961	0.0317402	0.076608784473953	Cliffs_delta	0.41654676224275	FALSE
3-penten-2-one	wilcox_test (two_sided)	0.376918007100277	0.0134286	0.0134286	0.0726251276813075	Cliffs_delta	0.437890037660616	FALSE
Nonanal-D	wilcox_test (two_sided)	0.388221887254456	0.043948	0.0683635	-0.0712972	Cliffs_delta	0.444485928885537	FALSE
Pentanal	wilcox_test (two_sided)	0.416767389360536	0.338766	0.357688	-0.0671093	Cliffs_delta	0.470351767992605	FALSE
15	wilcox_test (two_sided)	0.439618049971166	0.0244156	0.0280779	-0.0638407	Cliffs_delta	0.489152478136931	FALSE
2-propyl acetate	wilcox_test (two_sided)	0.467318276622827	0.0262467	0.0317402	-0.0600613	Cliffs_delta	0.512751997961158	FALSE
1-octen-3-one-D	wilcox_test (two_sided)	0.510106878136223	0	0	0.0489274770173646	Cliffs_delta	0.552033470859748	FALSE
N-ethylpyrrolidone	wilcox_test (two_sided)	0.548992407384595	0.0579869	0.0610389	0.0495403472931563	Cliffs_delta	0.580425231274783	FALSE
2-methylpropyl butanoate	t_test (Welch, two_sided)	0.551036611969731	0.0631253015772727	0.0644817487640449	-0.0853376	Cohen_d	0.580425231274783	FALSE
ethyl dihydrocinnamate-M	wilcox_test (two_sided)	0.590975225281903	0.177013	0.175792	0.0444330949948927	Cliffs_delta	0.614303194700926	FALSE
25	wilcox_test (two_sided)	0.688353556928583	0.111701	0.104987	0.033197139938713	Cliffs_delta	0.706232870095559	FALSE
Methyl acetate	wilcox_test (two_sided)	0.750386249188755	0.514558	0.504181	0.0263534218590398	Cliffs_delta	0.760006585716816	FALSE
2-Propanone	t_test (Welch, two_sided)	0.945899804200798	2.59616113454545	2.59516742022472	0.00988845887304625	Cohen_d	0.945899804200798	FALSE
